# Supplementary material for: Genome-Wide Identification and Expression Analysis of Auxin Response Factor Gene Family in Linum usitatissimum
Source: Int J Mol Sci. 2023 Jul 2;24(13):11006. doi: 10.3390/ijms241311006 (PMC10341394; doi:10.3390/ijms241311006)
Supplement: Supplementary file 1 [file ijms-24-11006-s001.zip]

Archive with 3 entries (2 files):
- Supplementary files/
- Supplementary files/Supplementary Figures.pdf
- Supplementary files/Supplementary Tables.xls
