# Supplementary material for: Genome-Wide Identification and Expression Analysis of Auxin Response Factor Gene Family in Linum usitatissimum
Source: Int J Mol Sci. 2023 Jul 2;24(13):11006. doi: 10.3390/ijms241311006 (PMC10341394; doi:10.3390/ijms241311006)
Supplement: Supplementary file 1 [file ijms-24-11006-s001.zip › Supplementary files/Supplementary Tables.xls]

## Sheet: Table S1
Table S1. The query sequences of ARF proteins from the nine species.
Organism	Gene name/ID	Sequence
Gossypium hirsutum	GhARF1-1	MAFPASEIPSAEQQADDPLYRELWHACAGPLVTLPRVGERVYYFPQGHMEQLEASMHQGLEHQMPSFDLPSKILCKVASVQRKAEPDTDEVYAQITLVPEVDQSEVMSPDDPLQEPERCIVHSFCKTLTASDTSTHGGFSVLRRHADDCLPPLDMTQQPPWQELIATDLHGNEWHFRHIFRGQPRRHLLTTGGANGELRVGVRRLMRQQANMPSSVISSHSMHLGVLATASHALSTRSMFSIFYKPRTSLSEFIVSVNKFLEAQSHKLSVGMRFKMRFEGEEIPERRFSGTIVGVEDNKSSAWADSEWRSLKVQWDEPSSIIRPDRVSPWELEPLVATSNSSISQPAQRNKRARPPVLPSPSSDLSSLGIWKSPVESPFSYCDAQRGHPSPKLSSAAKP…
	GhARF1-2	MAFPASDIPSAEQQADDPLYRELWHACAGPLVTLPRVGERVYYFPQGHMEQLEASMHQGLEHQMPSFDLPSKILCKVASVQRKAEPDTDEVYAQITLVPEVDQSEVMSPDDPLQEPERCIVHSFCKTLTASDTSTHGGFSVLRRHADDCLPPLDMTQQPPWQELIATDLHGNEWHFRHIFRGQPRRHLLTTGGANGDLRVGVRRLMRQQANMPSSVISSHSMHLGVLATASHALSTRSMFSIFYKPRTSLSEFIVSVNKYLEAQSHKLSVGMRFKMRFEGEEVPERRFSGTIVGVEADKSSAWADSEWRSLKVQWDEPSSIIRPDRVSPWELEPLVATSNSSISQPAQRNKRARPPVLPSPSSDLSSLGIWKSPVESPFSYCDAQRGQPSPKLSSTAKP…
	GhARF2-1	MTTSEISIKGNCVNGRGDSFSSGYTEPRDTRNAMEGQNGHSARTAAVRETVDPERALYTELWHACAGPLVTVPRELERVFYFPQGHIEQVEASTHQVSDQQMPVYDLPPKILCRVINVQLKAELDTDEVFAQVTLLPEHNQDENMVDKEPPILEPPRFQVHSFCKTLTASDTSTHGGFSVLRRHADECLPPLDMSLQPPTQELVSKDLHGNEWRFRHIFRGQPRRHLLQSGWSVFVSSKKLVAGDAFIFLRGENGELCVGVRRALRQQGNVPSSVISSHSMHLGVLATAWHAYTTRTIFTVYYKPRTSPAEFIVPFNQYMESVKNNYSIGMRFKMRFEGEEAPEQRFTGTIVGIEDADPKRWQGSKWRCLKVRWDETSTIPRPERVSPWKIEHALSPPA…
	GhARF2-2	MTTSEISIKGNCVNGRGDSFSSGYTEPRDTRNTMEGQNGHSARTAAVRETVDPERALYTELWHACAGPLVTVPREGERVFYFPQGHIEQVEASTHQVSEQQMPVYDLPPKILCRVINVQLKAEPDTDEVFAQVTLLPEHTQDENMVDKEPPILEPPRFQVHSFCKTLTASDTSTHGGFSVLRRHADECLPPLDMSLQPPTQELVSKDLHGNEWRFRHIFRGQPRRHLLQSGWSVFVSSKKLVAGDAFIFLRGENGELRVGVRRALRQQGNVPSSVISSHSMHLGVLATAWHAYTTRTIFTVYYKPRTSPAEFIVPFNQYMESVKNNYSIGMRFKMRFEGEEAPEQRFTGTIVGIEDADPKRWQGSKWRCLKVRWDETSTIPRPERVSPWKIEHALSPPA…
	GhARF2-3	MKGNCVNVRGGESCSSGYSKSMDARKTMEGQNGHSTHQAAIRDPETALYTELWHACAGPLVTVPREGESVFYFPQGHIEQVEASTNQVPDQHMPVYNLPSKILCRVINVQLKAEPDTDEVFAQVTLLPEPTQQDENTVDKESPFPQPPRFHVHSFCKILTASDTSTHGGFSVLRRHADECLPPLDMSRQPPTQELVAKDLHGNEWRFRHIFRGQPRRHLLQSGWSVFVSSKRLVAGDAFIFLRGENGELRVGVRRAMRQEGNVPSSVISSHSMHLGVLATAWHAFTTKTIFTVYYKPRTSPAEFIVPFGQYMESLKNNYSIGMRFKMRFEGEEAPEQRFTGTVVGIEDADPKRWQDSKWRCLKVRWDETSSIPRPERVSPWKIEPPLAPPALNPLPMPR…
	GhARF3-1	MGGLIDLNSTEDDETPLSGSLSPSSSSASVLSAPGSGSSVCLELWHACAGPLISLPKRGNVVVYFPQGHLEQVSDFSGVAAAYDLPSHVFCRVVDVKLHAEGATDEVYAQVSLVPETEQSEQKLEGGKTEADGEEEDAETNVKSTTPHMFCKTLTASDTSTHGGFSVPRRAAEDCFPPLDYNQQRPSQELVAKDLHGSEWRFRHIYRGQPRRHLLTSGWSAFVNKKKLVSGDAVLFLRGEDGELRLGVRRAAQIKDGSSFPSSCSQQLNCSNFADVVHAVSMKSVFSIYYNPRASSSDFVIPVHKFWKCLDPSFSIGMRFKMQFEAEDAAERRYNLIESPTLEFKLFDFQPKEESKDLLYHVMKALIDFSCRHSGVITGISDINPVRWPGSKWRCLMVR…
	GhARF3-2	MGGLIDLNSTEDDETPLSGSLSPSSSSASVLSAPGSGSSVCLELWHACAGPLISLPKRGNVVVYFPQGHLEQVSDFSGVAAAYDLPPHVFCLVVDVKLHAEGATDEVYAQVSLVPETEQSEQKLEGGKTEADGEEEDTETNIKSTTPHMFCKTLTASDTSTHGGFSVPRLAAEDCFPPLDYNQQRPSQELVAKDLHGSEWRFRHIYRGQPRRHLLTSGWSAFVNKKKLVSGDAVLFLRGEGGELRLGIRRAAQIKDGSSFPSSCSQQLNCSNFADVVHAISMKSVFSIYYNPRASSSDFIIPVHKFWKCLDPSFSIGMRFKMQFEAEDAAERRHSGVITGISDINPVQWPGSKWRCLMVRWDDIDANRHSRVSPWEIEPSGSVSGSNSLISPGSKRNRV…
	GhARF3-3	MGGLIDLNTTEDEETPSYGSLSPSSSSASVLSASGSASSSPVCLELWHACAGPLISLPKRGSVVVYFPQGHLEQVSDFSGVAPAYDLPPHVFCRVVDVKLHAEGATDEVYAQVSLVPENEQIEQKLKEGNIEVDGEEDAEADIKSTTPHMFCKTLTASDTSTHGGFSVPRRAAEDCFPPLDYNQQRPSQELVAKDLHGLEWRFRHIYRGQPRRHLLTTGWSAFVNKKKLVSGDAVLFLRGENGELRLGIRRAAHIKNGTSFHSLCTQQLNRSNFADVVHAISMKSVFSIYYNPRASSSEFIIPVHKFWKSLDHSFSVGMRFKMRFESEDAAEGRYTGVVTGISEMDPVRWSGSKWRCLLVRWDDIETNRHIRVSPWEIEPSSSISSSNSLLSPVSKRNR…
	GhARF3-4	MGCLIDLNTTEEDETPSSCSLSPSSVLSASGFSSSVCLELLHACVGPLISLPKKGSVVVYFPQGHLEQAAEFSGLASVYDLPPHVFCRVLDVKLHAEGATDEVYAQVSLVPDNEQTEQNLQEVDGDDEDAEADMKLATPHMFCKTLTASDTSPHGGFSVPRRAAEDCFAPLDYDQQRPSQELVAKDLHGVEWRFRHIYRGQPRRHLLTTGWSAFVNKKKLVSGDAVLFLRGEDGELRLGIRRAAQIKNGASFLSLCSKQLNRRTFADAVHAISMKSVFSIYYNPRASSSEFIVPVCKFRKSLDRSFSVGMRFKMRFETENAPERRSSGLITGTSDLDPVRWPGSKWKCLSVRWDDIDANKHGRVSPWEIELSGSISSSNCLLSPCSKRNRVGLPSGKPE…
	GhARF4-1	MEIDLNHALSEVEKTAVCNGDCDKLNCVCSSSSSNLASPPCTSSIYLELWHACAGPLTSLPKKGNLVVYFPQGHLEQLASASPFSPLEISTFDLPPHIFCKVVNVQLLANKENDEVYTQLTLLPQPELRGPNLESKQLDELGVDEGDDGSPKRSTPHMFCKTLTASDTSTHGGFSVPRRAAEDCFPPLDYKQTRPSQELVAKDLHGVEWRFRHIYRGQPRRHLLTTGWSIFVSQKNLVAGDAVLFLRHELLTLFGVLADLSFLQHYRGEDGELRLGIRRAVRPRNCLPESVIAKQNSYLNVLSPVANALSMKSMFHVFYSPRASHAEFVIPFRKYFKSIANSVCIGTRFKMRFDMDDSPERRFSGVVMGMGDSDPYKWPNSRWRCLMVRWDEDNMIDRH…
	GhARF4-2	MEIDLNHAVNEVEKTVLCNGSCEKASACVYCLSSSLSSSSSSSYSSSSCSSNSGSPPCSSSIDLELWHACAGPLTSLPKKGNVVVYFPQGHLEQLALAFPFSPLDTFDLPPQIFCKVMNVQLLANKENDEVYTQVTLLPQPELGGHNLGSKQLDEVGADEHADGSPSKPTSHMFCKTLTASDTSIHGGFSAPRRAAEDCFPRLDYKQTRPSQELVAKDLHGVEWRFRHIYRGQPRRHLLTTGWSVFVSQKNLIAGDAVLFLRGEDRELRLGIRRAVRPRTGLPDSIIAKHNSYPKVLSAVANALSTKRVFQVCYCPRASHAEFVIPFQKYIKSITNPMCTGARFRMKFEMDDLPERRSNGVVTGIGDSDPYKWPNSKWRCVMVRWDDDIASDHQERVSP…
	GhARF4-3	MEIDLNHALNEVEKTVLCNGSCEKASACVYCLSSSSSSSSSSSSSSSSTSCTSNSGSPPCSSSIDLELWHACAGPLTSLPKKGNVVVYFPQGHLEQLALAFPFSPLDTFDLPSQIFCKVMNVQLLANKENDEVYTQVTLLPQPELRGHNLGSKQLDEVEADEHADGSPSKPTSHMFCKTLTASDTSIHGGFSAPRRAAEDCFPRLDYKQTRPSQELVAKDLHGVEWRFRHIYRGQPRRHLLTTGWSVFVSQKNLIAGDAVLFLRGEDGELRLGIRRAVRPRTGLPDSIIAQHNSYPKVLSAVANALSTKSVFQVCYCPRASHAEFVIPFQKYIKSITNPICTGARFRMKFEMDDLPERRCNGVVTGTGDSDPYKWPNSKWRCLMVRWDDDIASDHQERV…
	GhARF5-1	MGSFVEEKMKTGVFGSRKAINSELWHACAGPLVSLPQVGNLVYYFPQGHSEQVSVSTKRMMTSQVPSYPNLQSQLMCQVHNVTLHADTETDEVYAQMSLQPVHSEKDVFNIPDFGVNPNKHPNEIFCKTLTASDTSTHGGFSVPRRAAEKLFPQLDYTMQPPSQELVMRDIHDNTWTFRHIYRGQPKRHLLTTGWSSFVGSKRLRAGDSILFIRHAIVTHCIALSCRLAFVWHANRHQATLPSSVLSADSMHIGVLAAAAQAAANRTPFTIFYNPRSCPSEFVIPMAKYCKSVYATQVSAGMRFGMMFETEESGKRRYMGTIVGISDLDPLSWPGSKWRNLQVEWDEPGCHDKQNRISPWEVETPESLFIFPSINSGLKRPYPWILGAESEWGNLINRP…
	GhARF5-2	MGSVVEEKIKQGGLVNVGAQSTLLEEMKLLKEMQDQSGTRKAINSELWHACAGPLVSLPQVGSLVYYFPQGHSEQVAVSTKRMATSQIPNYPNLPSQLMCQVHNVTLHADRDTDEIYAQMSLQPVNSEKDVFPIPDFGLKLSKHPNEFFCKTLTASDTSTHGGFSVPRRAAEKLFPSLDYSMQPPTQELVVRDLHDNTWTFRHIYRGQPKRHLLTTGWSLFVGSKRLRAGDSVLFIRDEKSQLLVGVRRANRQQTTLPSSVLSADSMHIGVLAAAAHAAANRSPFTIFYNPRACPSEFVIPLPRYRKSVYGSQVSVGMRFGMMFETEESGKRRYMGTIVGISDLDPLRWPGSKWRNLQVEWDEPGCNDKQNRVSAWEIETPESLFIFPSLTSSLKRPLY…
	GhARF5-3	MGSVVEEKIKQGGLVNVGAQSTLLEEMKLLKEMQDQSGTRKAINSELWHACAGPLVSLPQVGSLVYYFPQGHSEQVAVSTKRMATSQIPNYPNLPSQLMCQVHNVTLHADRDTDEIYAQMSLQPVNSEKDVFPIPDFGLKLSKHPNEFFCKTLTASDTSTHGGFSVPRRAAEKLFPSLDYSMQPPTQELVVRDLHDNTWTFRHIYRGQPKRHLLTTGWSLFVGSKRLRAGDSVLFIRDEKSQLLVGVRRANRQQTTLPSSVLSADSMHIGVLAAAAHAAANRSPFTIFYNPRACPSEFVIPLPRYRKSVYGSQVSVGMRFGMMFETEESGKRRYMGTIVGISDLDPLRWPGSKWRNLQVEWDEPGCNDKQNRVSAWEIETPESLFIFPSLTSSLKRPLY…
	GhARF6-1	MRLSSAGFSPQAPEDVAGEKRVLNSELWHACAGPLVSLPPVGSRVVYFPQGHSEQVAASTNKEEVDVHVPNYPSLPPQLICQLHNVTMHADVETDEVYAQMTLQPLNPQEQKEAYLPAELGTPSRQPTNYFCKTLTASDTSTHGGFSVPRRAAEKVFPPLDFSQQPPAQELIARDLHDNEWKFRHIFRGQPKRHLLTTGWSVFVSAKRLVAGDSVLFIWNEKNQLLLGIRRANRPQTVMPSSVLSSDSMHLGLLAAAAHAASTNSRFTIFYNPRASPSEFVIPLTKYIKAVYHTRVSVGMRFRMLFETEESSVRRYMGTITGISDLDPVGWDESTAGERQPRVSLWEIEPLTTFPMYPSPFPLRLKRPWPAGLPSFHGIKDDGLGMNSLLMWLQGDAGR…
	GhARF6-2	MRLSSAGFSPQAPEGEKRVLNSELWHACAGPLVSLPPVGSRVVYFPQGHSEQVAASTNKEEVDVHVPNYPSLPPQLICQLHNVTMHADVETDEVYAQMTLQPLNPQEQKEAYLPAELGTPSRQPTNYFCKTLTASDTSTHGGFSVPRRAAEKVFPPLDFSQQPPAQELIARDLHDNEWKFRHIFRGQPKRHLLTTGWSVFVSAKRLVAGDSVLFIWNEKNQLLLGIRRANRPQTVMPSSVLSSDSMHLGLLAAAAHAALTNSRFTIFYNPRASPSEFVIPLTKYIKAVYHTRVSVGMRFRMLFETEESSVRRYMGTITGISDLDPVGWDESTAGDRQPRVSLWEIEPLTTFPMYPSPFPLRLKRPWPAGLPSFHGIKDDGLGMNSPLMWLQGDAGRGMP…
	GhARF6-3	MRLSSAGFNPPNQEDTAGEKRVLNSELWHACAGPLVSLPHVGSRVVYFPQGHSEQVAATTNKEVDAHIPNYPSLPPQLICQLHNVTMHADVETDEVYAQMTLQPLSPQEQKEAYLPAELGTPSKQPTNYFCKTLTASDTSTHGGFSVPRRAAEKVFPPLDFTQQPPAQELIARDLHDNEWKFRHIFRGQPKRHLLTTGWSVFVSAKRLVAGDSVLFIWNDKNQLLLGIRRANRPQTVMPSSVLSSDSMHLGLLAAAAHAAATNSRFTIFYNPRASPSEFVITLSKYVKAVYHTRVSVGMRFRMLFETEESSVRRYMGTITGISDLDPVRWPNSHWRSVKVGWDESTAGERQPRVSLWEIEPLTTFPMYPSPFPLRLKRPWPPGLPSFHGLKDDDLGMSS…
	GhARF6-4	MRLSSAGFNPPNQEDTAGEKRVLNSELWHACAGPLVSLPHVGSRVVYFPQGHSEQVAATTNKEVDAHIPNYPSLPPQLICQLHNVTMHADVETDEVYAQMTLQPLSPQEQKKAYLPAELGTPSKQPTNYFCKTLTASDTSTHGGFSVPRRAAEKVFPPLDFSQQPPAQELIARDLHDNEWKFRHIFRGQPKRHLLTTGWSVFVSAKRLVAGDSVLFIWNDKNQLLLGIRQANRPQTVMPSSVLSSDSMHLGLLAAAAHAAATNSRFTIFYNPRASPSEFVINLSKYVKAVYHTRVSVGMRFRMLFETEESSVRRYMGTITGISDLDPVRWPNSHWRSVKVGWDESTAGERQPRVSLWEIEPLTTFPMYPSPFPLRLKRPWPPGLPSFHGLKDDDLGMSS…
	GhARF6-5	MRLSSSGLNQQTQEGEKKCLNSELWHACAGPLVSLPPVGSRVVYFPQGHSEQVAASTNKEVDAHIPNYPSLPPQLICQLHNVTMHADVETDEVYAQMTLQPLSPQEQKDVYLLPAELGAPSKQPTNYFCKTLTASDTSTHGGFSVPRRAAEKVFPPLDYTQQPPAQELIARDLHDNEWKFRHIFRGENDKNQLLLGIRRANRPQTVMPSSVLSSDSMHIGLLAAAAHAAATNSRFTIFYNPRASPSEFVIPLAKYVKAISHTRISVGMRFRMLFETEESSVRRYMGTITGISYLDPVRWPNSHWRSVKVGWDESTAGERQPRVSLWEVEPLTTFPMYPSPFPLRLKRPWPSALPSFHAFKDGDMSINSQLMWLQGGVGDQGLQSLNFQGFGVAPWMQPR…
	GhARF6-6	MRLSSSGLNQQTQEGEKKCLNSELWHACAGPLVSLPPVGSRVVYFPQGHSEQVAASTNKEVDAHIPNYPSLPPQLICQLHNVTMHADVETDEVYAQMTLQPLSPQEQKDVYLLPAELGAPSRQPTNYFCKTLTASDTSTHGGFSVPRRAAEKVFPPLDYTQQPPAQELIARDLHDNEWKFRHIFRGDLSLLSYAGQPKRHLLTTGWSVFVSAKRLVAGDSVLFIWNDKNQLLLGIRRANRPQTVMPSSVLSSDSMHIGLLAAAAHAAATNSRFTIFYNPRASPSEFVIPLAKYVKAISHTRVSVGMRFRMLFETEESSVRRYMGTITGISDLDPVRWPNSHWRSVKVGWDESTAGERQPRVSLWEIEPLTTFPMYPSPFPLRLKRPWPSILPSFYAFKD…
	GhARF6-7	MRLSSSGFNQQTEEGEKKCLNSELWHACAGPLVSLPPVGSRVVYFPQGHSEQVAASTNKEVDAHIPNYPSLPPQLICQLHNVTMHADVETDEVYAQMTLQPLSPDYSLQPPAQELVARDLHENEWKFRHVFRGQPKRHLLTTGWSVFVSAKRLVAGDSVLFIWNEKNQLLLGIRRANRPQTVMPSSVLSSDSMHIGLLAAAAHAAATNSRFTIFYNPRASPSEFVIPLAKYVKAVYYTRVSVGMRFRMLFETEESSVRRYMGTITGISDLDPGRWPNSHWRSVKVGWDESTAGEKQPRVSLWEIEPLTTFPMYSSPFPLRLKRPWPSALPSFHAFKDGDMNINSQMMWLQGGIGDQGLQSLNFQGFGVAPWMQPRLDTSSIQSVQPDLYQAMAAAAFQE…
	GhARF6-8	MRLSSSGFNQQTEEGEKKCLNSELWHACAGPLVSLPPVGSRVVYFPQGHSEQLLVFMTPSAGCCFNQQGSRCSHTELSYKQPTNYFCKTLTASDTSTHGGFSVPRRAAEKVFPPLDYSLQPPAQELVARDLHENEWKFRHVFRGQPKRHLLTTGWSVFVSAKRLVAGDSVLFIWNEKNQLLLGIRRANRPQTVMPSSVLSSDSMHIGLLAAAAHAAATNSRFTIFYNPRASPSEFVIPLAKYVKAVYYTRVSVGMRFRMLFETEESSVRRYMGTITGISDLDPGRWPNSHWRSVKKTYIPSQVGWDESTAGEKQPRVSLWEIEPLTTFPMYSSPFPLRLKRPWPSALPSFHAFKDGDTNINSQMMWLQGGIGDQGLQSLNFQGFGVAPWMQPRLDTSSI…
	GhARF7-1	MKAPPNGFMANSAEGERKSINSELWHACAGPLVSLPPVGSLVVYFPQGHSEQVAASMQKETDFIPSYPNLPSKLICMLHNVTLHADPETDEVYAQMTLQPVNKYDKEALLASDIGLKQSRQPAEFFCKTLTASDTSTHGGFSVPRRAAEKIFPPLDFSMQPPAQELVAKDLHDNTWTFRHIYRGQPKRHLLTTGWSVFVSTKRLFAGDSVLFIRDEKSQLLLGTRPANRQQPALSSSVISSDSMHIGILAAAAHAAANNSPFTIFYNPRASPSEFVIPLAKFNKAMYTQVSLGMRFRMMFETEESGVRRYMGTITGISDLDPVRWKNSQWRNLQVGWDESTAGERPSRVSIWDIEPVITPFYICPPPFFRPRFPKQPGMPDDESDIENAFKRAMPWLGD…
	GhARF7-2	MKAPPNGFMANSAEGERKSINSELWHACAGPLVSLPPVGSLVVYFPQGHSEQVAASMQKETDFIPSYPNLPSKLICMLHNVTLHADPETDEVYAQMTLQPVNKYDKEALLASDMGLKQSRQPAEFFCKTLTASDTSTHGGFSVPRRAAEKIFPPLDFSMQPPAQELVAKDLHDNTWTFRHIYRGQPKRHLLTTGWSVFVSTKRLFAGDSVLFIRDEKSQLLLGTRRANRQQPALSSSVISSDSMHIGILAAAAHAAANNSPFTIFYNPRASPSEFVIPLAKYNKAMYTQVSLGMRFRMMFETEESGVRRYMGTITGISDLDPVRWKNSQWRNLQVGWDESTAGERPSRVSIWDIEPVITPFYICPPPFFRPRFPKQPGMPDDESDIENAFKRAMPWLGD…
	GhARF8-1	MKLSASGQGQQAHEGENKCLNLELWHACAGPLVCLPTVGTRVVYFPQGHSEQVAATTNKEVDTHIPNYPDLPPQLICQLQNVTMHADVETDEVYAQMSLQPLTPEEQKGTFLPMEFGIPSKQPTNYFYKTLTASDTSTHGGFSVPRRAAEKVFPPLDFSQQPPAQELIARDLHDIEWKFRHIFRGQPKRHLLTTGWSVFVSAKRLVAGDSVLFIWNEKNQLLLGIRRATRPQTVMPSSVLSSDSMHIGLLAAAAHAAATNSCFTVFYNPRASPSDFIIPLSKYVKAVFHTRVSVGMRFRMLFETEESSVRRYMGTITGISSLDPVCWPNSHWRSVKVGWDESATGERQPRVSLWEIEPLTTFPMYPSLFPLRLKRPWHPGSSSLFDNRDDISNGLTWLR…
	GhARF10-1	MRKEAEKSLDPQLWHACAGSMVQIPPVNSKVFYFPQGHAEHSLSPVDFSSSPPIPALVLCRVASVKFLADAETDEVYAKIMLVPLPNPEPDLENVAVLGGGSDNVEKPASFAKTLTQSDANNGGGFSVPRYCAETIFPRLDYTADPPVQTVIARDVHGEIWKFRHIYRGTPRRHLLTTGWSSFVNHKKLVAGDSIVFLRAENGELCVGIRRAKRGNDTGAESGLGNGNYVSPYGGFSGFLKEDESKITRKGNPRGKGKVRAEAVVEAVGLAANGRPFEIVYYPRASTPEFCVKASAVRAAMRVPWCSLMRFKMAFETEDCSRISWFMGTVSSVHIADPLRWPNSPWRLLQVTWDEPDLLQNVERVSPWLVELVPNMLPVHLSPFSTVTPRKKLRLPEHL…
	GhARF10-2	MRKEAEKSLDPQLWHACAGSMVQIPPVNSKVFYFPQGHAEHSLYPVDFSSSPPIPALLLCRVASVKFLADAETDEVYAKIMLVPLPNTEPDLENDAVFGGGSDNVEKPASFAKTLTQSDANNGGGFSVPRYCAETIFPRLDYTADPPVQTVIARDVHGEIWKFRHIYRGTPRRHLLTTGWSSFVNHKKLVAGDSIVFLRAENGELCVGIRRAKRGNDTGAESGLGNGNDVSPYGGFSGFLKEDESKITRKRSPRGKGKVRAEAVVEAVALAANGQPFEIVYYPRASTPEFCVKASAVRAAMRVPWCSLMRFKMAFETEDCSRISWFMGTVSSVHIADPLRWPNSPWRLLQVTWDEPDLLQNVERVSPWLVELVPNMLPVHLSPFSTVTPRKKLRLPEHL…
	GhARF11-1	MMANRVESFSQTNNVSSEGNGCDDLYMELWKLCAGPLVELEASTNQTLNQRIPLFNLPSKILCRVVHIQLLAEKETDEVYAQVTLLPEPSQSEPTTPDLCPPESQRPTVHSFCKVLTASDTSTHGGFSVLRKHATDCLPKLDMNDATPTQELVAKDLHGYEWRFKHIFRGQPRRHLLTTGWSTFVTSKRLVAGDSFVFLRGENGELRVGVRRVVRQHSIMPSSVISSQSMHVGVLATASHAVSTQTLFVVYYKPRTSQFIIGLNKYLEALSNKFAVGMRFKIKFEGFSGTIVGVEDFSPLWKDSKWRSLKVQWDDPASIPRPDRVSPWEIEPFAAPIPPSLTQPVAAKNKRPRPPAEIPATDLSSTTSAPYSGVTHCHDLTPQNIAAEAKGNENPVMGH…
	GhARF11-2	MMANRVESFSQTNNVSSEGNGCDDLYMELWKLCAGPLVELEASTNQTLNQRIPLFNLPSKILCRVVHIQLLAEKETDEVYAQVTLLPEPSQPEPTTPDLCPPESQRPTVHSFCKVLTASDTSTHGGFSVLRKHATDCLPKLDMNDATPTQELVAKDLHGYEWRFKHIFRGQPRRHLLTTGWSTFVTSKRLVAGDSFVFLRGENGELRVGVRRVVRQHSIIPSSVISSQSMHVGVLATASHAVSTQTLFVVYYKPRTSQFIIGLNKYLEALSNKFAVGMRFKMKFEGEDSPERRFSGTIVGVEDFSPLWKDSKWRSLKVQWDEPASIPRPDRVSPWEIEPFAAPIPPSLTQPVAAKNKRPRPPAEIPAPDLSSTTSAPYSGVTHCHDLTPQNIAAEAKGN…
	GhARF11-3	MANRGGVFSQTNNVSSEGNGGDDLYMELWKLCAGPLVEAPRARERVYYFPQGHMEQLEASTNQELNQRIPLFNLPSKILCSVVHIQFLAEQETDEVYAQITLMPEPNQPEPTTPDACLPEPPKPTVHSFCKVLTASDTSTHGGFSVLRKHATECLPPLDMNQATPTQELVAKDLHGYEWRFKHIFRGQPRRHLLTTGWSTFVTSKRLVAGDSFVFLRGENGELRVGVRRVAHQQSSMPTSVISSQSMHLGVLATASHAVSTQTLFVVYYKPRTSQFIIGLNKYLEALSNKFTVGMRFKMRFEGEDSPERRFSGTIVGVEDFSPYWKDSKWRSLKVQWDEPASIPRPDRVSPWEIEPFAAPIPPTLGQPVAAKNKRPRPTAEIPALDLSSTASAPWNSGV…
	GhARF11-4	MSNRGGVFSQTNNVSSEGNGGDDLYMELWKLCAGPLVEAPRARERVYYFPQGHMEQLEASTNQELNQRIPLFNLPSKILCSVVHIQFLAEQETDEVYAQITLMPEPNQPEPTTPDACPPEPPKPTVCSFCKVLTASDTSTHGGFSVLRKHATECLPPLDMNQATPTQELVAKDLHGYEWRFKHIFRGQPRRHLLTTGWSTFVTSKRLVAGDSFVFLRGESGELRVGVRRVARQQSSMPTSVISSQSMHLGVLATASHAVSTQTLFVVYYKPRTSQFIIGLNKYLEALNNKFTVGMRFKMRFEGEDSPERRFSGTIVGVEDFSPYWKDSKWRSLKVQWDEPASIPRPDRVSPWEIEPFAAPIPPTLGQPVAAKNKRPRPTAEIPALELPSTASAPWNSGV…
	GhARF16-1	MITFMESKEKPKEMEKCLDSQLWHACAGGMVQMPSVNTKVFYFPQGHSEHACGTVDFRNCPRIQAYILCRVAAVKFMADPETDEVFAKIRLIPVNTNDPDFEDDGIGSINGNETQEKPASFAKTLTQSDANNGGGFSVPRYCAETIFPRLDYSADPPVQTILAKDVHGETWKFRHIYRGTPRRHLLTTGWSTFVNHKKLVAGDSIVFLRAENGDLCIGIRRAKRGIGGGPESSTGWNATAGNCMIPYGGFSAFLREDEGKLMRNGSSNGVSSNGNLMGKRKVRPEQVIEAATLASNGQQFEVVYYPRASTPEFCVKASLVKAALQIRWCSGMRFKMAFETEDSSRISWFMGTISSVQVADPLHWPDSPWRLLQVTWDEPDLLQNVKRVSPWLVELVSNM…
	GhARF16-2	MITFMESKEKPKEMEKCLDSQLWHACAGGMVQMPSVNTKVFYFPQGHSEHACGTVDFRNCPRIQAYILCRVAAVKFMADPETDEVFAKIRLIPVNTNDPDFEDDGIGSINGNETQEKPASFAKTLTQSDANNGGGFSVPRYCAETIFPRLDYSADPPVQTILAKDVHGETWKFRHIYRGTPRRHLLTTGWSTFVNHKKLVAGDSIVFLRAENGDLCIGIRRAKRGIGGGPESSTGWNATAGNCMIPYGGFSAFLREEEGKLMRNGSGNGVSSNGNLMGKRKVRPEQVIEAATLASNGQQFEVVYYPRASTPEFCVKASLVKAALQIRWCSGMRFKMAFETEDSSRISWFMGTISSVQVADPLHWPDSPWRLLQVTWDEPDLLQNVKRVSPWLVELVSNM…
	GhARF17-1	MPPSRSSPPELRHVDPRIWRACAGSSVQIPTVNSRVYYFPQGHLEQVCGSTPKLSSLVLSRPLINCVISDVHYLADPRTDEVFAKLLLTPVETSRLPNQFLNVNGEVEDSDRNKIVSFAKVLTPSDANNGGGFSVPRFCADSVFPPLDYNADPPVQTLSVTDVRGGVWEFRHIYRGTPRRHLLTTGWSKFVNQKKLIAGDSVVFMRDCNWKMFIGVRRAMKAGEGGGDSGRWREPSDGGAMKGEGRGRMTAEAVAEAAEKAARGFPFEVVYYPRAGWTDFVARAVLVEAGISTYWAAGTRVKMAVETEDSSRLAWFQGTVMSAAVPDSGPWIGSPWRMLQVAWDEPEVLQNARKVNPWQVQISSSSPLHSSFPSEKRLKFSQDSGLADAEGEIFPISGL…
	GhARF17-2	MPPSRSSPPELRHVDPRIWRACAGSSVQTPTVNSRVYYFPQGHLEQVCGSTPKLSSLVLSRPLINCVISDVHYLADPKTDEVFAKLLLTPVETSRLPNQFLNVNGEVEDSDRNKIVSFAKVLTPSDANNGGGFSVPRFCADSVFPPLDYNADPPVQTLSVTDVRGGVWEFRHIYRGTPRRHLLTTGWSKFVNQKKLIAGDSVVFMRDCNWKMFIGVRRAMKAGEGGGDSGRWREPSDGGAMKGEGRGRMTAEAVAEAAEKAARGFPFEVVYYPRAGWTDFVARAVLVEAGISTYWAAGTRVKMAVETEDSSRLAWFQGTVMSAAVPDSGPWIGSPWRMLQVAWDEPEVLQDARKVNPWQVQISSSSPLPSSSPSEKRLKFSQDSGLADAEGEIFPVSGL…
	GhARF17-3	MPPPWPPAAEVRHVNLRIWRACAGSSVQIPTVNSVVYYFPQGHVEQSCGSTPLLSSLVLSRPLIPCVVSDVHCLADPRTDEVFIKLFLVPVEPPRLPNEFLDVNGEVEYPDKVVSFAKILTPSDANNGGGFSVPRFCADSIFPPLDYNADPPVQTLTVTDVRGWVWEFRHIYRGTPRRHLLTTGWNKFVNQKKLIAGDSVVFMRDCNGKMFIGVRRALKRGEGGGDSGRWREPTGGGETKGDGRGRMTAEVVVEVAERAAKRLPFEVVYYPRPGWTDFVVRAELVEAGLNIYWAGGTRVKMVVETEDSSRMTCFQGTVISGALSDSDPWIGSPWRMLLVAWDEPDLQNVRRVNPWQVEIATSLPLQSSFPLAKKSKFSQESGLADAEGEIMFPMTGLTN…
	GhARF17-4	MPPPRPPAAEVRHVDLRIWRACAGSSVQIPTVNSIVYYFPQGHVEQSCGSTPLLSSLVLSRPLIPCVVSDVHCLADPRTDEVFIKLFLVPVEPSRLPNQFLDVNGEVEDPDKIVSFAKILTPSDANNGGGFSVPRFCADSIFPPLDYNADPPVQTLTVTDIRGGVWEFRHIYRGTPRRHLLTTGWNKFVNQKKLIAGDSVVFMRDCNGKMFIGVRRALKRGEGGGDSGRWREPTGGGATKGDGRGRMTAEVVVEVAERAAKGLPFEVVYYPRPGWTDFVVRAELVEAGLNIYWAGGTRVKMAVETEDSSRMTCFQGTVISGALSDSGPWIGSPWRMLLWFLIRSNMVAWDELDLENVRRVNPWQVEIATSLPLQSSFPLAKKSKFSQESGLADAEGEIM…
	GhARF17-5	MELEKSLDPNLWHACAGSMVQIPPIKSKVYYFPQGHAEHSLNSVDFPFSRQIPPLVLCRVDSVKFMADGETDEVYAKIMLTPLQNNEPDVGDDDGVSNGGCNNIEKKAASFAKTLTQSDANNGGGFSVPRYCAETIFPALDYSADPPVQTVVAVDVHGQLWKFRHIYRGTPRRHLLTTGWSAFVNRKKLVAGDSVVFLRAENGGIRVGIRRAKLGIGDGDCYGSLGFCGNSKGNGKVKPEEVLEAAKAASGGRKPFEVAYYPRTRGPEFCVKASAVNTAMKVPWCCGMRFKMAFETEDSSRISWFVGTISSVQVADPVRWPDSPWRLLEVTWDEPDLLQNVNRVNPWSVELASNLPAIHLSPFLRPMKKLRLPQHLDGLLVPSFPSKPLIPSSPLYRLS…
	GhARF17-6	MELEKSLDPNLWHACAGSMVQIPPINSKVYYFPQGHAEHSLNSVDFPFSRQFPPLVLCRVDSVKFMADVETDEVYAKIMLTPLQNNKPDVGDDDGVSNGGCNNIEKKAASFAKTLTQSDANNGGGFSVPRYCAETIFPALDYSADPPVQTVVAVDVHGQLWKFRHIYRGTPRRHLLTTGWSAFVNRKKLVAGDSVVFLRAENGGIRVGIRRAKLGIGDGDCYGSLGFYGDSKRNGKVKPEEVLEAAKAASGGLEVVYYPRTSRPEFCVRASAVNTAMKVPRCCGMRFKMAFETEDSSRISWFVGTISSVQVADPVRWPDSPWRLLEVTWDEPDLLQNVNRVNPWSVELASNVPAIHLSPFLRPMKKLRLPQHLDGLLVQSFPSKPLSPSNPFYRLSDNA…
	GhARF18-1	MAHLEGNQRGSSTAHAVSGSAGDDLYQELWKLCAGPLVEIPRVHERVFYFPQGHMEQLEASTNQELSNQTPLFNLPSKILCRVLHVELLAEQETDEVYAQITLQPEDQSEPTSLDPFPTEAPKRTVHSFSKILTASDTSTHGGFSVLRKHATECLPPLDMNLATPTQELVAKDLHGYEWRFKHIFRGQPRRHLLTTGWSTFVTSKRLVAGDAFVFLRGDNGELRVGVRRLARQQSTMPSSVISSQSMHLGVLATAAHAVTTHTLFVVYYKPSTSQFIIGVNKYLEAINNGFSVGMRFKMRFEGEDSPERRFTGTIVGVGDISPHWSESKWRSLKIQWDEPAAIQRPERVSPWEIEPFVDSASANLQPTIMCKRPRPVDIPASEITTSSAGSAFWCRESI…
	GhARF18-2	MAHLEGNQRGSSTAHAVSGSAGDDLYQELWKLCAGPLVEVPRVHERVFYFPQGHMEQLEASTNQELSNQTPLFNLPSKILCRVLHVELLAEQETDEVYAQITLQPEDQSEPTSLDPFPTEAPKRTVHSFSKILTASDTSTHGGFSVLRKHATECLPLLDMNLATPTQELVAKDLHGYEWRFKHIFRGQPRRHLLTTGWSTFVTSKRLVAGDAFVFLRGDNGELRVGVRRLARQQSTMPSSVISSQSMHLGVLATAAHAVTTHTLFVVYYKPRTSQFIIGVNKYLEAINNGFSVGMRFKMRFEGEDSPERRFTGTIVGVGDISPHWSESKWRSLKIQWDEPAAIQRPERVSPWEIEPFVASASTNAQPTIMCKRPRPVDIPASEITTSSAGSAFWCRESI…
	GhARF18-3	MPSSVISSQNMHLGVLATAAHAVMTQTLFVVYYKPRTVFLMFRTSHFIIGVSKYLEAINNRSSVGMRFKMRFEGEDSPERRFTGTIVGVGDASPHWSESKWRSLKIQWDEPAMIQRPERVSPWEIEPFSASASINLIQPAVKSKRPRPVYIPASETTTNSTGSAFWCHGSTKSHELARAGSIAEVQSSESSQVVWPMRQNEADNTRARLENAWPPSSLVNVSLNFFRNPADASPVELRTSNDVMRDQVEKGKKLEISTGCRLFGFNLTNSNSAVSGTVIAPSHIDEKPETFQSPKQQKQNASETSTKEIKAKHGTTSSMRTRTKVQMQGIAVGRAIDLTVLKGYDDLINELEKMFDIEGELRHRTKWSVVFTDNEGDMMLVGDDPWVGFCKMVRKIFIY…
	GhARF18-4	MAQPEGIPRETGLGVDDLYPELWKLCAGPLVEIPHVQERVFYFPQGHIEQLEASTNQELNYEAPLFNLSSKILCRVLHVQLLAEQETEEVYAQITLQPEPDQSELTSPDPFPTEVPKREVLSFCKILTASDTSTHGGFSVLRKHATECLPPLDMNQATPTQELTAKDLHGYEWRFKHIFRGQPRRHLLTTGWSTFVTSKRLVAGDAFVFLRGDNGELRVGVRRLGNQQSTMPSSVISSQSMHLGVLATAAHAVTTQTLFVVYYKPRTSQFIIGVSKYLEAINNRFSVGMRFKMGFEGEDSPERRFTGTIVGVGDASPHWSESKWRSLKIQWDEPAMIQRPERVSPWEIKPFSASASINLIQPAVKSKRPRPVYIPASETTTNSTGSAFWCHGSTKSHEL…
	GhARF18-5	MPFSGSLHNSGNICSSDDDLYAELWKLCAGPLVEIPRNHERVFYFPQGHMEQLEASTNQELNNQAPLFNLPSKILCRVIHVQLLAEQETDDVYAQITLQPEADQSEPTSPDPCPAEAPKRTVHSFCKILTASDTSTHGGFSVLRKHATECLPPLDMNQATPTQELAAKDLHGYEWRFKHIFRGQPRRHLLTTGWSTFVTSKRLVAGDAFVFLRGDNGELRVGARRLARQQTTMPSSVISSQSMHLGVLATAAHAVTTQTLFVVYYKPRTSQFIIGVNKYLEAIKNGFSVGMRFKMRFEGEDTPDRRFTGTIVGVGDFSPHWSESKWRTLKIQWDEPATIQRPERVSPWEIEPFAPSASINLVQPAVKNKRPRPVDIPVSEITTNSVGSTFWGRGSTQSH…
	GhARF18-6	MANVQVNPRGSSIAHSESGSSDDDLYAELWKLCAGPLVEIPRNHERVFYFPQGHMEQLEASTNQELNNQAPLFNLSSKILCRVIHVQLLAEQETDDVYAQITLQPEPDQSEPTSPDPCPAEAPKRTVQSFCKILTASDTSTHGGFSVLRKHATECLPPLDMNQATPTQELAAKDLHGYEWRFKHIFRGQPRRHLLTTGWSTFVTSKRLVAGDAFVFLRGDNGELRVGARRLARQQTTMPSSVISSQSMHLGVLATAAHAVTTQTLFVVYYKPRTSQFIIGVNKYLEAIKNGFSVGMRFKMRFEGEDTPDRRFTGTIVGVGDFSPHWSESKWRTLKIQWDEPATIQRPERVSPWEIEPFAPSASVNLVQPSVKNKRPRPVDIPVSEITTNSAGSTFWGRG…
	GhARF19-1	MGERELTDGCLSDDAGEAPERRHINPELWQACAGPLVNLPAAGTHVVYFPQGHSEQVAASMKRDVDAQIPNYPNLPSKLLCLLHNVTLHADPETDEVYAQMTLQPVSSFDKEALLRSDLSLKSNKPQLEFFCKTLTASDTSTHGGFSVPRRAAEKIFPPLDFSMQKPAQELEARDLHENVWKFRHIYRGKPQRHLLTTGWSLFVSGKRLFAGDSVLFIRDETQQLLLGIRRANRQPANLSSSVLSSDSMHIGILAAAAHAAANNSPFTVFYNPRASLSEFVIPLAKYYKAVYNHQISPGMRFRMMFETEESGTRRYMGTITGISDIDPVRWKNSQWHNLQVGWDESTAEERRNRVSIWEIEPVTAPFFICPSPLFRSKRPRQPGMPADEYSDLDNLFKR…
	GhARF19-2	MNVVAAGVGSTANAAAPGSAEGEAPERRHINPELWQACAGPLVNLPAAGTHVVYFPQGHSEQVAASMKKDVDAQIPNYPNLPSKLLCLLHNVTLHADPETDEVYAQMTLQPVSSFDKEALLRSDLSLKSNKPQPEFFCKTLTASDTSTHGGFSVPRRAAEKIFPPLDFSMQTPAQELVARDLHENVWKFRHIYRGKPKRHLLTTGWSLFVSGKRLFAGDSVLFIRNETQQLLLGIRRANRQPANLSSSVLSSDSMHIGILAAAAHAAANNSPFTVFYNPRASLFEFVIPLAKYYKAVYNHQISPGMRFRMMFETEESGTRRYMGTITGISDIDPVRWKNSQWRNLQVGWDESTAGERRNRVSIWEIEPVTAPFFICPSPLFRSKRPRQPGMLADEYSDL…
	GhARF19-3	MKAPPTGFLAKPAEGDRKSINSELWHACAGPLVSLPPIGSLVVYFPQGHSEQVAASMQKETDFIPSYPNLPSKLICVLHNVTLHADPETDEVYAQMTLQPVNKVVKDGKNLYSTSAQYDKEALLASDMGLKHSRQPAEFFCKTLTASDTSTHGGFSVPRRAAEKIFPPLDFSMQPPAQELVARDLHENAWTFRHIYRGQPKRHLLTTGWSVFVSTKRLFAGDSVLFIRDAKSQLLLGLRRANRQQPALSSSVISSDSMHIGILAAAAHAAANFSPFTIFYNPRASPSEFVVPLAKYYKAMYTQVSLGMRFRMMFETEESGVRRYMGTVTGISDLDPVRWKNSQWRNLQVGWDESTAGERPRRVSIWEIEPVVSPFFICPPPFFRPRFPKQPGMPDDDSD…
	GhARF23-1	MITVMDSRKEVVKNSEKCLDPQLWHACAGGMVQMPSVNSKVFYFPQGHAEHANGNVDFGNLPIPSLVLCRVSAVRFMADPETDEVYAKIMLVPLRENSFGVEDDGFDGNVGVENPEKSASFAKTLTQSDANNGGGFSVPRYCAETIFPRLDYNAEPPVQTILAKDVHGEVWKFRHIYRGTPRRHLLTTGWSNFVNHKKLVAGDSIVFLRADNGDLCVGIRRAKRGLGGGHEFPGWNSASGTSGSQIGSYSPFLREGESKLMRKDCNGDPRGRVRADSVIEAASRAASGQPFEVVYYPRTSTPEFCVKASSIRAAMQIQWYPGMRFKMPFETEDSSRISWFMGAISTAKVVDPIRWPNSPWRLLQVAWDEPDLLHNVKRVSPWLVELVTNIPAINLNPFS…
	GhARF23-2	MITVMDCRKEVVKTPEKCLDPQLWHACAGNMVQMPAVNSKVFYFPQGHAEHANRNVDFGSLLIPSLILCRISAIKFMADPETDEVYAKIMLVPFRENDFGYEDGFDGNIGMENLEKPPSFAKTLTQSDANNGGGFSVPRYCAETIFPRLDYSAEPPVQTIHAKDVHGNVWKFRHIYRGTPRRHLLTTGWSNFVNHKKLVAGDSIVFLRAENGDLCVGIRRVKRGIGSGHEYPSSWNLGDGSSGYSPLLREGESKSMRNDSNEDLRGRIRPENVIEAVTRAANGQPFEVVYYPRASTPEFCVKASSVRTATQIHWYPGMRFKMAFETEDSSRISWFMGTISIAQVVDPIHWPNSPWRLLQVAWDEPDLLHDVKRVSPWLVELVTNIPAIHLNPFSPPRKR…
	GhARF23-3	MITVMDCRKEVVKTPEKCLDPQLWHACAGNMVQMPAVNSKVFYFPQGHTEHANRNVDFGSLLIPSLILCRISAIKFMADPETDEVYAKIMLVPLRENDFGYEDGFDGNIGMENLEKPPSFAKTLTQSDANNGGGFSVPRYCAETIFPRLDYSAEPPVQTIHAKDVHGNIWKFRHIYRGTPRRHLLTTGWSYFVNHKKLVAGDSIVFLRAENGDICVGIRRVKRGIGSGHDYPSSWNLADGSSGYSPLLREGESKSMKNDSNGDLRGRIRPENVIEAVSRAANGQPFEVVYYPRASTPEFCVKASSVRAAMQTHWYPGMRFKMAFETEDSSRISWFMGTISTAQVVDPIRWPNSPWRLLQVAWDEPDLLHDVKCVSPWLVELVTNIPAIHLNPFSPPRKR…
	GhARF24-1	MDGERNGLKAKVPFHPRRRINVYGLPLLPPNNQGEKDDLHVQLWHACAGPSVYVPHAGEKVLYFPQAHIEQVDACMNQDGIMEMPIYNLPSKILCRVMHVQLKVEPGTDEVFAQITLIPEAEQDEESLEHRNYQPLAQKAYPVFFRKKLTPSDTSTHGGFSIPKRHVDDGWIPPLDMSQQTPQQELVAIDLHGFEWRFRHIYRGQPKRHLLTSGWSTFLTSKKLLAGDECIFLRGEKGELRLGIRRATTVLKYTSTSVISGHSMRHGILASAFHAFSTRSMFNVNYRPWSTSSEFIISLDRYMKSAQIDYCIGTRFRMRLEGEECAEQRPSGTIISIEDVDHTRWPNSEWRCLKVKWDLTAGENFHPERVCPWNIEPTEFSIKKRPSILRNQKKARTDD…
	GhARF24-2	MDGERNGLKAKVPFHPRRRINVYGLPLLPPNNQGEKDDLHVELWHACAGPSVYVPRAGEKVLYFPQGHIEQLDACMNQDGIMEMPIYNLPSKILCRVMHVQLKVEPGTDEVFAQITLIPEAEQDEESLEHRNYQPLPQKAYPVFFSKKLTPSDTSTHGGFSIPKRHVDDGCLPPLDMSQQTPQQELVAIDLHSFEWRFRHIYRGQPKRHLLTSGWSTFLTSKKLLAGDEFIFLRGEKGELRLGIRRAATVLKYTSTSIISGHSMRHGILASAFHAFSTRSMFNVNYRPWSISSEFIISFDRYMKSAQIDYCIGTRFRMRLEGEECAEQRPSGTIISIEDVDHTRWPNSEWRCLKVKWYPTAGENFHPERVCPWNIEPTEFRIKKRPSILHNQKKARTDD…
	GhARF24-3	MISILNYGMHARVLLFMFLALEIKSCTSLKVEAYMSEDGTMEMPIYNLPWKILCRVLHVELKVERDTDEIFAEIILLPEAEQDEQRMEHRYYRASPRENYSRYFSKKLTPSDIKTHGGFSIPKRHANDGCLPLLDMSQEIPQQELLATDLLGHPWYFRHVFRGYPKRNLLTTGWSTFVTSKKLAAGDSFIFLRGENGEFGVGVRRSMTKLLNSPSPSIISAHSVRHGILASAFHAFATRSIFNVYYRPWARSSEFITPLDQYIKAVQFDYCFGTRCRMRVEGGESGEQRSLGTIIGTEDLDPIRWQNSKWRCVKVKWDPTASSVLLPKRVCPWSIDLTEFTKKKKASTLHHQKRARPNNASSPEFSSLLMDGMLHGTAKNQSQSSSGVLQGQEDSATCV…
	GhARF24-4	MDGEGHGSKAKFPFHSTRGENNDLYSKLWHACAGPSVYVPRSGDKVLYFPQGHMEQIKPLVQVEAYMSEDGTMEMPIYNLPWKILCRVLHVELKVEPDTDEIFAEIILLPEAEQDEQSMEHRYYRASPRENYSRYFSKKLTPSDIKTHGGFSIPKRHANDGCLPLLDMSQEIPQQELLATDLHGHPWYFRHVFRGYPKRNLLTTGWSTFVTSKKLAAGDSLIFLRGENGEFGVGVRRSMTKLLNSPSPSIISAHSVRHGILASAFHAFATRSIFNVYYRPWTRSSEFITPLDQYIKAVQFDYCFGTRCRMRVEGGESGEQRSLGTIIGTEDLDPIRWQNSKWRCVKVKWDPAASSVLLPERVCPWSIDLTEFTKKKKTSTLHHQKRARPNNASSPEFSC…
Arabidopsis thaliana	AtARF1	MAASNHSSGKPGGVLSDALCRELWHACAGPLVTLPREGERVYYFPEGHMEQLEASMHQGL EQQMPSFNLPSKILCKVINIQRRAEPETDEVYAQITLLPELDQSEPTSPDAPVQEPEKCT VHSFCKTLTASDTSTHGGFSVLRRHADDCLPPLDMSQQPPWQELVATDLHNSEWHFRHIF RGQPRRHLLTTGWSVFVSSKKLVAGDAFIFLRGENEELRVGVRRHMRQQTNIPSSVISSH SMHIGVLATAAHAITTGTIFSVFYKPRTSRSEFIVSVNRYLEAKTQKLSVGMRFKMRFEG EEAPEKRFSGTIVGVQENKSSVWHDSEWRSLKVQWDEPSSVFRPERVSPWELEPLVANST PSSQPQPPQRNKRPRPPGLPSPATGPSGPVTPD…
	AtARF2	MASSEVSMKGNRGGDNFSSSGFSDPKETRNVSVAGEGQKSNSTRSAAAERALDPEAALYR ELWHACAGPLVTVPRQDDRVFYFPQGHIEQVEASTNQAAEQQMPLYDLPSKLLCRVINVD LKAEADTDEVYAQITLLPEANQDENAIEKEAPLPPPPRFQVHSFCKTLTASDTSTHGGFS VLRRHADECLPPLDMSRQPPTQELVAKDLHANEWRFRHIFRGQPRRHLLQSGWSVFVSSK RLVAGDAFIFLRGENGELRVGVRRAMRQQGNVPSSVISSHSMHLGVLATAWHAISTGTMF TVYYKPRTSPSEFIVPFDQYMESVKNNYSIGMRFKMRFEGEEAPEQRFTGTIVGIEESDP TRWPKSKWRSLKVRWDETSSIPRPDRVSPWKVE…
	AtARF3	MGGLIDLNVMETEEDETQTQTPSSASGSVSPTSSSSASVSVVSSNSAGGGVCLELWHACA GPLISLPKRGSLVLYFPQGHLEQAPDFSAAIYGLPPHVFCRILDVKLHAETTTDEVYAQV SLLPESEDIERKVREGIIDVDGGEEDYEVLKRSNTPHMFCKTLTASDTSTHGGFSVPRRA AEDCFPPLDYSQPRPSQELLARDLHGLEWRFRHIYRGQPRRHLLTTGWSAFVNKKKLVSG DAVLFLRGDDGKLRLGVRRASQIEGTAALSAQYNQNMNHNNFSEVAHAISTHSVFSISYN PKASWSNFIIPAPKFLKVVDYPFCIGMRFKARVESEDASERRSPGIISGISDLDPIRWPG SKWRCLLVRWDDIVANGHQQRVSPWEIEPSGSI…
	AtARF4	MEFDLNTEIAEVEEEENDDVGVGVGGGTRIDKGRLGISPSSSSSCSSGSSSSSSSTGSAS SIYSELWHACAGPLTCLPKKGNVVVYFPQGHLEQDAMVSYSSPLEIPKFDLNPQIVCRVV NVQLLANKDTDEVYTQVTLLPLQEFSMLNGEGKEVKELGGEEERNGSSSVKRTPHMFCKT LTASDTSTHGGFSVPRRAAEDCFAPLDYKQQRPSQELIAKDLHGVEWKFRHIYRGQPRRH LLTTGWSIFVSQKNLVSGDAVLFLRDEGGELRLGIRRAARPRNGLPDSIIEKNSCSNILS LVANAVSTKSMFHVFYSPRATHAEFVIPYEKYITSIRSPVCIGTRFRMRFEMDDSPERRC AGVVTGVCDLDPYRWPNSKWRCLLVRWDESFVS…
	AtARF5	MMASLSCVEDKMKTSCLVNGGGTITTTTSQSTLLEEMKLLKDQSGTRKPVINSELWHACA GPLVCLPQVGSLVYYFSQGHSEQVAVSTRRSATTQVPNYPNLPSQLMCQVHNVTLHADKD SDEIYAQMSLQPVHSERDVFPVPDFGMLRGSKHPTEFFCKTLTASDTSTHGGFSVPRRAA EKLFPPLDYSAQPPTQELVVRDLHENTWTFRHIYRGQPKRHLLTTGWSLFVGSKRLRAGD SVLFIRDEKSQLMVGVRRANRQQTALPSSVLSADSMHIGVLAAAAHATANRTPFLIFYNP RACPAEFVIPLAKYRKAICGSQLSVGMRFGMMFETEDSGKRRYMGTIVGISDLDPLRWPG SKWRNLQVEWDEPGCNDKPTRVSPWDIETPESL…
	AtARF6	MRLSSAGFNPQPHEVTGEKRVLNSELWHACAGPLVSLPPVGSRVVYFPQGHSEQVAASTN KEVDAHIPNYPSLHPQLICQLHNVTMHADVETDEVYAQMTLQPLNAQEQKDPYLPAELGV PSRQPTNYFCKTLTASDTSTHGGFSVPRRAAEKVFPPLDYSQQPPAQELMARDLHDNEWK FRHIFRGQPKRHLLTTGWSVFVSAKRLVAGDSVLFIWNDKNQLLLGIRRANRPQTVMPSS VLSSDSMHLGLLAAAAHAAATNSRFTIFYNPRASPSEFVIPLAKYVKAVYHTRVSVGMRF RMLFETEESSVRRYMGTITGICDLDPTRWANSHWRSVKVGWDESTAGERQPRVSLWEIEP LTTFPMYPSPFPLRLKRPWPPGLPSFHGLKEDD…
	AtARF8	MKLSTSGLGQQGHEGEKCLNSELWHACAGPLVSLPSSGSRVVYFPQGHSEQVAATTNKEV DGHIPNYPSLPPQLICQLHNVTMHADVETDEVYAQMTLQPLTPEEQKETFVPIELGIPSK QPSNYFCKTLTASDTSTHGGFSVPRRAAEKVFPPLDYTLQPPAQELIARDLHDVEWKFRH IFRGQPKRHLLTTGWSVFVSAKRLVAGDSVIFIRNEKNQLFLGIRHATRPQTIVPSSVLS SDSMHIGLLAAAAHASATNSCFTVFFHPRASQSEFVIQLSKYIKAVFHTRISVGMRFRML FETEESSVRRYMGTITGISDLDSVRWPNSHWRSVKVGWDESTAGERQPRVSLWEIEPLTT FPMYPSLFPLRLKRPWHAGTSSLPDGRGDLGSG…
	AtARF9	MANRGGEYLYDELWKLCAGPLVDVPQAQERVYYFPQGHMEQLEASTQQVDLNTMKPLFVL PPKILCNVMNVSLQAEKDTDEVYAQITLIPVGTEVDEPMSPDPSPPELQRPKVHSFSKVL TASDTSTHGGFSVLRKHATECLPPLDMTQQTPTQELVAEDVHGYQWKFKHIFRGQPRRHL LTTGWSTFVTSKRLVAGDTFVFLRGENGELRVGVRRANLQQSSMPSSVISSHSMHLGVLA TARHATQTKTMFIVYYKPRTSQFIISLNKYLEAMSNKFSVGMRFKMRFEGEDSPERRYSG TVIGVKDCSPHWKDSKWRCLEVHWDEPASISRPNKVSPWEIEPFVNSENVPKSVMLKNKR PRQVSEVSALDVGITASNLWSSVLTQPHEFAQS…
	AtARF10	MEQEKSLDPQLWHACAGSMVQIPSLNSTVFYFAQGHTEHAHAPPDFHAPRVPPLILCRVV SVKFLADAETDEVFAKITLLPLPGNDLDLENDAVLGLTPPSSDGNGNGKEKPASFAKTLT QSDANNGGGFSVPRYCAETIFPRLDYSAEPPVQTVIAKDIHGETWKFRHIYRGTPRRHLL TTGWSTFVNQKKLIAGDSIVFLRSESGDLCVGIRRAKRGGLGSNAGSDNPYPGFSGFLRD DESTTTTSKLMMMKRNGNNDGNAAATGRVRVEAVAEAVARAACGQAFEVVYYPRASTPEF CVKAADVRSAMRIRWCSGMRFKMAFETEDSSRISWFMGTVSAVQVADPIRWPNSPWRLLQ VAWDEPDLLQNVKRVSPWLVELVSNMPTIHLSP…
	AtARF11	MSQTSLEPLIISIIKLQILQLWLKLIAVGWNLGSNDDELYTELWKACAGPLVEVPRYGER VFYFPQGHMEQLVASTNQGVVDQEIPVFNLPPKILCRVLSVTLKAEHETDEVYAQITLQP EEDQSEPTSLDPPLVEPAKPTVDSFVKILTASDTSTHGGFSVLRKHATECLPSLDMTQPT PTQELVARDLHGYEWRFKHIFRGQPRRHLLTTGWSTFVTSKRLVAGDAFVFLRGETGDLR VGVRRLAKQQSTMPASVISSQSMRLGVLATASHAVTTTTIFVVFYKPRISQFIISVNKYM MAMKNGFSLGMRYRMRFEGEESPERIFTGTIIGSGDLSSQWPASKWRSLQIQWDEPSSIQ RPNKVSPWEIEPFSPSALTPTPTQQQSKSKRSR…
	AtARF14	MESGNVVNTQPELSGIIDGSKSYMYEQLWKLCAGPLCDIPKLGEKVYYFPQGHIELVEAS TREELNELQPICDFPSKLQCRVIAIQLKVENNSDETYAEITLMPDTTQVVIPTQNQNQFR PLVNSFTKVLTASDTSVHGGFSVPKKHAIECLPPLDMSQPLPTQEILAIDLHGNQWRFRH IYRGTAQRHLLTIGWNAFTTSKKLVEGDVIVFVRGETGELRVGIRRAGHQQGNIPSSIVS IESMRHGIIASAKHAFDNQCMFIVVYKPRSSQFIVSYDKFLDVVNNKFNVGSRFTMRFEG DDFSERRSFGTIIGVSDFSPHWKCSEWRSLEVQWDEFASFPRPNQVSPWDIEHLTPWSNV SRSSFLKNKRSREVNEIGSSSSHLLPPTLTQGQ…
	AtARF16	MINVMNPMKGGTEKGLDPQLWHACAGGMVRMPPMNSKVFYFPQGHAENAYDCVDFGNLPI PPMVLCRVLAIKYMADAESDEVFAKLRLIPLKDDEYVDHEYGDGEDSNGFESNSEKTPSF AKTLTQSDANNGGGFSVPRYCAETIFPRLDYNAEPPVQTILAKDVHGDVWKFRHIYRGTP RRHLLTTGWSNFVNQKKLVAGDSIVFMRAENGDLCVGIRRAKRGGIGNGPEYSAGWNPIG GSCGYSSLLREDESNSLRRSNCSLADRKGKVTAESVIEAATLAISGRPFEVVYYPRASTS EFCVKALDARAAMRIPWCSGMRFKMAFETEDSSRISWFMGTVSAVNVSDPIRWPNSPWRL LQVAWDEPDLLQNVKRVNPWLVELVSNVHPIPL…
	AtARF17	MSPPSATAGDINHREVDPTIWRACAGASVQIPVLHSRVYYFPQGHVEHCCPLLSTLPSST SPVPCIITSIQLLADPVTDEVFAHLILQPMTQQQFTPTNYSRFGRFDGDVDDNNKVTTFA KILTPSDANNGGGFSVPRFCADSVFPLLNFQIDPPVQKLYVTDIHGAVWDFRHIYRGTPR RHLLTTGWSKFVNSKKLIAGDSVVFMRKSADEMFIGVRRTPISSSDGGSSYYGGDEYNGY YSQSSVAKEDDGSPKKTFRRSGNGKLTAEAVTDAINRASQGLPFEVVFYPAAGWSEFVVR AEDVESSMSMYWTPGTRVKMAMETEDSSRITWFQGIVSSTYQETGPWRGSPWKQLQITWD EPEILQNVKRVNPWQVEIAAHATQLHTPFPPAK…
	AtARF18	MASVEGDDDFGSSSSRSYQDQLYTELWKVCAGPLVEVPRAQERVFYFPQGHMEQLVASTN QGINSEEIPVFDLPPKILCRVLDVTLKAEHETDEVYAQITLQPEEDQSEPTSLDPPIVGP TKQEFHSFVKILTASDTSTHGGFSVLRKHATECLPSLDMTQATPTQELVTRDLHGFEWRF KHIFRGQPRRHLLTTGWSTFVSSKRLVAGDAFVFLRGENGDLRVGVRRLARHQSTMPTSV ISSQSMHLGVLATASHAVRTTTIFVVFYKPRISQFIVGVNKYMEAIKHGFSLGTRFRMRF EGEESPERIFTGTIVGSGDLSSQWPASKWRSLQVQWDEPTTVQRPDKVSPWEIEPFLATS PISTPAQQPQSKCKRSRPIEPSVKTPAPPSFLY…
	AtARF21	MESGNIVNAQPKLSGIIDGSKSYMYEQLWKLCAGPLCDIPKLGENVYYFPQGNIELVQAS TREELNELQPICDLPSKLQCRVIAIHLKVENNSDEIYAEITLMPDTTQVVIPTQSENRFR PLVNSFTKVLTASDTSAYGGFSVPKKHAIECLPPLDMSQPLPAQEILAIDLHDNQWRFRH NYRGTPQRHSLTTGWNEFITSKKLVKGDVIVFVRGETGELRVGIRRARHQQGNIPSSIVS IDCMRHGVIASAKHAFDNQCIFIVVYKPRSSQFIVSYDKFLDAVNNKFNVGSRFTMRFEG DDFSERRYFGTIIGVSDFSPHWKCSEWRSLEVQWDEFASFSRPNKVSPWEIEHLVPALNV PRSSLLKNKRLREVNEFGSSSSHLLPPILTQGQ…
	AtARF22	MESGNIVNAQPELSGIIDGSKSYMYEQLWKLCAGPLCDIPKLGEKIYYFPQGNIELVEAS TREELNELKPICDLPSKLQCRVIAIQLKVENNSDETYAEITLMPDTTQVVIPTQNENQFR PLVNSFTKVLTASDTSGGFFVPKKHAIECLPPLDMSQPLPTQELLATDLHGNQWRFNHNY RGTPQRHLLTTGWNAFTTSKKLVAGDVIVFVRGETGELRVGIRRAGHQQGNIPSSIISIE SMRHGVIASAKHAFDNQCMFIVVYKPRSSQFIVSYDKFLDAVNNKFNVGSRFTMRFEGDD FSERRYFGTIIGVSDFSPHWKCSEWRNLEVQWDEFASFSRPNKVSPWEIEHLMPALNVPR PSLLKNKRLREVNEIGSSSSHLLPPILTQGQEI…
Glycine max	GmARF01	MKKKSSIKAELWHACAGPLVKLPPSGTHVIYFPQGHSEQVSASLNRDVHSQIPNYPNLPSKLLCLLHTLTLHADPQTDQV YAQITLQPLPSFDKDALLRSDLALESTKPPPDFFCKQLTASDTSTHGGFSVPRRAAEKIFPPLDYSMQPPAQELVARDLH DTVWKFRHIYRGQPKRHLLTTGWSLFVSGKRLFAGDSVLFIRDEKQQLLLGIRRANRQPTNISSSVLSSDSMHIGILAAA AHAAANNSPFTVFYNPRASPSEFVIPLAKYYKSVYSHQPSLGMRFRMMFETEDSGTRRHMGTVTGISDLDPVQWKNSQWR NLQVGWDESTAGEKRSRVSIWEIEPVTAPFFICPPPFFRSKRPRQPGMPDDELSDFDNIFKQTMPWPGDDMCVKD…
	GmARF02	MLSRGAHGEVVGSGESGEDELYEQQWKACAGPLVDVPRVGQRVFYFPQGHMEQLEASTNQELNQRIPLLKLPTKILCRVV NVHLLAEQETDEVYAQITLVPESSQDEPTNADPCTAEPPRAPVHSFSKVLTASDTSTHGGFSVLRKHATECLPVLDMSQP TPTQELVAKDLHGYEWRFKHIFRGQPRRHLLTTGWSTFVTSKRLVAGDTFVFLRGDNGELRVGVRRLARQASSMPSSVIS SQSMHLGVLATASHAVATQTLFVVYYKPRTSQFIIGVNKYLEAMDKKFSVGMRFKMRFEGDDSAETDKRFSGTIVGVEDI SPHWVNSKWRSLKVQWDEPAAVPRPDRVSPWEIEPFVASASTPSVQPTMVKTKRPRPPSETPDVDTTSVASVFWD…
	GmARF03	MKLSTSGLGQQGHEGGEKKCLNSELWHACAGPLVSLPTAGTRVAYFPQGHSEQVAATTNREVDGHIPNYPSLPPQLICQL HNVTMHADVETDEVYAQMTLQPLTPQEQKDTFLPMELGVPSKQPSNYFCKTLTASDTSTHGGFSVPRRAAEKVFPPLDFS QQPPAQELIARDLHDVEWKFRHIFRGQPKRHLLTTGWSVFVSAKRLVAGDSVLFIWNEKNQLLLGIRRANRPQTVMPSSV LSSDSMHIGLLAAAAHAAATNSCFTVFYNPRASPSEFVIPLSKYIKAVYHTRVSVGMRFRMLFETEESSVRRYMGTITGI SDLDPVRWPNSHWRSVKVGWDESTAGERQPRVSLWEIEPLTTFPMYPSLFPLRLKRPWHPGTSSFHDGRDEATNG…
	GmARF04	MKLSSSGFNPPAEEEGEKKCLNSELWHACAGPLVSLPPVGSRVVYFPQGHSEQVAASTNREVDAHIPNYPNLPPQLICQL HNVTMHADAETDEVYAQMTLQPLSPQEQKEVYLLPAELGTPSKQPTNYFCKTLTASDTSTHGGFSVPRRAAEKVFPPLDY SQQPPAQELIARDLHDNEWKFRHIFRGQPKRHLLTTGWSVFVSAKRLVAGDSVLFIWNEKNQLLLGIRRANRPQTIMPSS VLSSDSMHIGLLAAAAHAAATNSRFTIFYNPRASPSEFAIPLAKYVKAVYHTRVSVGMRFRMLFETEESSVRRYMGTITG ISDLDPVRWPNSHWRSVKVGWDESTAGERQPRVSLWEIEPLTTFPMYPSPFPLRLKRPWPSGLPSLYGLKDGDMG…
	GmARF05	MLSRAANGEVAGSGYSGEDEMYEPLWKGCAGPLVDVPRVGQRVFYFPQGHMEQLEASTNQELNQRIPLLKLPTKILCRVV NVHLLAEQETDEVYAQITLVPESNQDEPMNPDPCTAEPPRAPVHSFSKVLTASDTSTHGGFSVLRKHAMECLPALDMSQP TPTQELVAKDLHGYEWRFKHIFRGQPRRHLLTTGWSTFVTSKRLVAGDTFVFLRGDNGELRVGVRRLARQASSMPSSVIS SQSMHLGVLATASHAVATQTLFVVYYKPRTSQFIISVNKYLEAMNRFSVGMRLKMRFEGDDSAETDKRFSGTIVGVEDIS PHWVNSKWRSLKVQWDEPAAVPRPDRVSPWEIEPFVASASTPSVQPTMVKTKRPRPPSETPDVDTTSAASVFWDA…
	GmARF06	MAGVGDGDLYTQLWKLCAGPLVDVPRQGERVFYFPQGHMEQLQASTNQGLNQEIPHFNLPPKILCRVVHIQLLAEQETDE VYARITLLPESNQEEPTSPDPSPPETQKQVFHTFSKILTASDTSTHGGFSVLRRHATECLPQLDMTQTTPSQELVAEDLH GFEWKFKHIFRGQPRRHLLTTGWSTFVTSKKLVAGDAFVFLRGENGELRVGVRRVARQQSPMPSSVISSQSMHLGVLATA SHAFLTSTMFVVYYKPRTSQFIIGVNKYLEAENNKFSVGMRFKMRFEVEDSPERRFSGTIVGVGDVSPGWWNSQWRSLKV QWDEPAIIPRPERVSSWEIEPFAASTALNVTQQLVKSKRSRTEVSSSEIAPNSPALAFWYRGPQDPTALGSSTEV…
	GmARF07	MTSLEVTMKGNCLNHNDGGATEPHSPSTAKDAEAALFRELWHACAGPLVTVPRERERVFYFPQGHIEQVEASTNQVADQH MPVYDLPPKILCRVINVQLKAEPDTDEVFAQVTLLPEPNQDENAVEKEPPPPPPPRFHVHSFCKTLTASDTSTHGGFSVL RRHADECLPPLDMSKQPPTQELVAKDLHANEWRFKHIFRGQPRRHLLQSGWSVFVSSKRLVAGDAFIFLRGENGELRVGV RRAMRQQGNVPSSVISSHSMHLGVLATAWHAISTGTIFTVYYKPRTSPAEFIVPYDQYMESLKNNYSIGMRFKMRFEGEE APEQRFTGTIVGIEDSDPKRWRDSKWRCLKVRWDETSNTPRPERVSPWKIEPALAPPALNPLSMPRPKRPRSNAV…
	GmARF08	MPRQPPPSPPSQPGVLDPALWLVCAGTTVEIPTLHSRVYYFPQGHFDQASSAPRNLSPLLLSKPAVLCRVESVQFLADPL TDEVFAKLILHPVADCFASGPSAVAPAAASASAQTGENNVVSFSKVLTASDANNGGGFSVPRFCADSIFPPLNFQADPPV QNLLVTDVHGFVWEFRHIYRGTPRRHLLTTGWSTFVNNKKLVAGDVVVFMKNSGGGLFVGIRRATRFSMGKGGDRGGMRI RVDEEEEEEEEEEEEEEVREVFSRDGRGKLSAKVVAEAAELAARNMPFEVVYYPKERWSEFVVKTEAVNEAMKVAWSPGI RVKIAAETDDSSRVSWCQGTVSSVALHGNGQWRGSLWRMLQVTWDEPEGLQIAKWVSPWQVELVSTTPALHSAFP…
	GmARF09	MKLSSSGFSSPPQEGEKRVLDSELWHACAGPLVSLPAVGSRVVYFPQGHSEQVAVSTNREVDGHIPNYPSLPPQLICQLH NVTMHADTETDEVYAQMTLQPLNPQEQKEAYLPAELGTPSKQPTNYFCKILTASDTSTHGGFSVPRRAAEKVFPPLDFSQ QPPCQELIARDLHGNEWKFRHIFRGQPKRHLLTTGWSVFVSAKRLVAGDSVLFIWNEKNQLLLGIRRANRPQPVMPSSVL SSDSMHLGLLAAAAHAAATNSRFTIFYNPRASPSEFVIPFAKYVKAVYHTRVSVGMRFRMLFETEESSVRRYMGTITGIS DLDSVRWPNSHWRSVKVGWDESTAGERQPRVSLWEIEPLTTFPMYPSPFPLRLKRPWPPGLPSFHDMYQAMAAAA…
	GmARF10	MKAQPPDGAAAVAPNAGEGGEKKTINAELWQACAGPLLNLPSPGTHVVYFPQGHSEQVAASLKKDVDAQVPNYTNLPSKI PCLLHNVTLHADPDTDEVYAQMTLQPVPSFDTDALLRSDIFLRSSKPQPEFFCKQLTASDTSTHGGFSVPRRAAEKIFPP LDYSVQPPAQELVARDLHDNVWRFRHIYRGQPKRHLLTTGWSLFIGGKRLLAGDSVLFVRDEKQQLLLGIRRANRQPSNL SSSVLSSDSMHIGVLAAAAQAVANNSPFTVFYNPRASPSEFVIPLAKYSKAVYSHHISPGMRFRMMFETEDSGTRRYMGT IIGVSDLDSVRWKNSLWRNLQVGWDESTAEERQSRVSVWEIEPVTTPYFICPPPFFRSKIPRLLGMPDDEPDFNN…
	GmARF11	MATSEVSIKGNSVNGKGDNSSGGYTNDVRNGSGGGEARNSSSSSSSARDAEAALYRELWHACAGPLVTVPREGERVFYFP QGHIEQVEASTNQVAEQHMPVYDLPPKILCRVINVMLKAEPDTDEVFAQVTLLPEPNQDENAVEKEGPPAAPPRFHVHSF CKTLTASDTSTHGGFSVLRRHADECLPPLDMTKQPPTQELVAKDLHGNEWRFRHIFRGQPRRHLLQSGWSVFVSSKRLVA GDAFIFLRGENGELRVGVRRAMRQQGNVPSSVISSHSMHLGVLATAWHAILTGTMFTVYYKPRTSPAEFIVPYDQYMESL KNNYTIGMRFKMRFEGEEAPEQRFTGTIVGIEDADTKRWPKSKWRSLKVRWDETSNIPRPERVSQWKIEPALAPP…
	GmARF12	MASSEVTMKGNCLNHNDGGATEPHSPSTAKDAEAALFRELWHACAGPLVTVPREKERVFYFPQGHIEQVEASTNQVADQH MPVYDLPPKILCRVINVQLKAEPDTDEVFAQVTLLPEPNQDENAVEKEPPPPPPPRFHVHSFCKTLTASDTSTHGGFSVL RRHADECLPPLDMSKQPPTQELVAKDLHANEWRFKHIFRGQPRRHLLQSGWSVFVSSKRLVAGDAFIFLRGENGELRVGV RRAMRQQGNVPSSVISSHSMHLGVLATAWHAILTGTIFTVYYKPRTSPAEFIVPYDQYMESLKNSYSIGMRFKMRFEGEE APEQRFTGTVVGIEDSDPKRWRDSKWRCLKVRWDETSNTPRPERVSPWKIEPALAPPALNPLSMPRPKRPRSNAV…
	GmARF13	MAHLECNLGGPGSSGTSQPEKGLKDDDLYRELWKLCAGPLVDVPRNGDRVFYFPQGHMEQLQASTDQELNQEIPHFNLPA KIFCRVVNIQLLAEQDTDEVYACIALLPESDQTEPTNPDPNVSEAPKQKFHSFCKILTASDTSTHGGFSVLRKHATECLP ELDMTQSTPTQELAAKDLHGFEWKFKHIYRGQPRRHLLTTGWSTFVASKRLVAGDAFVFLRGEHGQLRVGVRRLARQQSP MPSSVISSQSMHLGVLATASHAVMTRTMFLVYYKPRTSQFIVGLNKYLEAVNNKFSLSMRFKMRFEGDDSPERRFSGTIV GVGDVSAGWSNSQWRSLKVQWDEPATIPRPDRVSCWEIEPFVASTALNVTQPAVKGKRSRPADVLSSAASGFWYH…
	GmARF14	MKTTQQPEAPQGDPCEEKKKSINPELWQACAGPLVNLPPSGTHVIYFPQGHSEQVAASLNKDPHSQIPNYPNLPSKLLCL LHNLTLLADPETDEVYAQITLQPVPSFDKDALLRSDLALKSSKPQPDFFCKQLTASDTSTHGGFSVPRRAADKIFPPLDY SMQPPAQELVARDLHDTVWTFRHIYRGQPKRHLLTTGWSLFVSGKRLLAGDSVLFIRDEKQHLLLGIRRANRQPTNISSS VLSSDSMHIGILAAAAHAAANNSPFTVFYNPRTSPSEFVIPLAKYYKSVYSHQPSLGMRFRMMFETEDSGTRRYMGTITG ISDLDPVRWKNSQWRNLQVGWDESTAGEKRSRVSLWEIEPVTAPFFICPPPFFRSKRPRQPGMPDDELSDFDNIF…
	GmARF15	MSLNCGGCGGEEDELYEQLWKACAGPHVEVPRTGQRVFYFPQGHMEQLEVSTNQELNQRIPLFKLSSKILCRVVNVHLLA EQETDEVYAQITLVPESNQTEPTSPDPCPAELPRPRVHSFCKVLTASDTSTHGGFSVLRKHATECLPALDMSKSTPTQEL VAKDLQGFEWRFKHIFRGQPRRHLLTTGWSTFVTSKRLVAGDTFVFLRGNNGELRVGVRRIAPLQSSMPSSVISSQSMHL GVLATASHAVATQTLFVVYYKPRTSQFIVSVNKYLEAINQKCNVGMRFKMRFEGDESPENDKRFSGTILGVEDISPHWVN SNWRSLKVQWDEPASFPRPDRVSSWEIEHILACVPTTSSQPAVIKNKRPRQASEVPDLGDTPLAAPTFWDAGLTQ…
	GmARF16	MAGLIDLNNATEDDEMPSSGSSSTVCLELWHACAGPLISLPKKGSVVVYFPQGHLEQHLHDFPLPASANIPSHVFCRVLD VKLHAEEGSDEVHCQVVLVPETEQVHQKLREGEFDADGEEEDAEAVMKSTTPHMFCKTLTASDTSTHGGFSVPRRAAEDC FPPLDYSQQRPSQELVAKDLHGQEWRFRHIYRGQPRRHLLTTGWSAFVNKKKLVSGDAVLFLRGEDGELRLGIRRAAQLK SGSTFSALSGQQLSPTSLMDVVNALSARCAFSIHYNPRVSTSEFIIPIHRFLKSLDYSYSAGMRFRMRFETEDAAERRFT GLIVGIADVDPVRWPGSKWRCLMVRWDDLEVTRHNRVSPWEIEPSGSASTANNLMSAGLKRTKIGLPSAKLEFPV…
	GmARF17	MASTLKSGGIHTGAINDDLYKELWHACAGPLVTLPREGERVYYFPQGHMEQLEASMYEGLEQQMPSFNLPSKILCKVVNV HLRAEPETDEVYAQITLLPEADQSEVTSPDDPLPESPRVKIHSFCKTLTASDTSTHGGFSVLRRHADDCLPPLDMSQQPP WQELVATDLHGNEWHFRHIFRGQPKRHLLTTGWSVFVSSKKLAAGDAFIFLRGENGELRVGVRRVMRQQSNVPSSVISSH SMHLGVLATASHAIATGTLFSVFYKPRTSRSEFIVSVNKYLEVQSHKLSVGMRFKMRFEGDEIPERRFSGTIVGVGDNKS SSVWPDSEWRSLKVQWDEPSSILRPDRVSSWELEPLVSTTLANSQPTQRNKRARPLILPSTMPDSSLQGIWKSSV…
	GmARF18	MATSEVSIKGNSVNGKGDNSSGDARNSGGEAQNASSSSSSARDAEAALYRELWHACAGPLVTVPRERERVFYFPQGHIEQ VEASTNQVAEQHMPVYDLPPKILCRVINVMLKAEPDTDEVFAQVTLLPEPNQDENAVEKEGPPAPPPRFHVHSFCKTLTA SDTSTHGGFSVLRRHADECLPPLDMSKQPPTQELVAKDLHANEWRFRHIFRGQPRRHLLQSGWSVFVSSKRLVAGDAFIF LRGENGELRVGVRRAMRQQGNVPSSVISSHSMHLGVLATAWHAILTGTMFTVYYKPRTSPAEFIVPYDQYMESLKNNYTI GMRFKMRFEGEEAPEQRFTGTIVGIEDADTKRWPKSKWRSLKVRWDETSNIPRPERVSQWKIEPALAPLALNPLP…
	GmARF19	MKLSSPGFSPPPQEGEKRVLDSELWHACAGPLVSLPAVGSRVVYFPQGHSEQVAVSTNREVDGHIPNYPSLPPQLICQLH NLTMHADTETDEVYAQMTLQPLNPQEQKGAYLPAELGTPSKQPTNYFCKILTASDTSTHGGFSVPRRAAEKVFPPLDFSQ QPPCQELIARDLHGNEWKFRHIFRGQPKRHLLTTGWSVFVSAKRLVAGDSVLFIWNEKNQLLLGIRRANRPQPVMPSSVL SSDSMHLGLLAAAAHAAATNSRFTIFYNPRASPSEFVIPLAKYVKAVYHTRVSVGMRFRMLFETEESSVRRYMGTITGIS DLDSIRWPNSHWRSVKVGWDESTAGERQPRVSLWEIEPLTTFPMYPSPFPLRLKRPWPPGLPLFHAGLKDDDFGI…
	GmARF20	MKAPPNGYLPNSGEGERKTINSELWHACAGPLVSLPPVGSVVVYFPQGHSEQVAASMQKEADFIPSYPNLPSKLICMLHN VALHADPETDEVYAQMTLQPVNKYDKEALLASDMGLKQNQQPTEFFCKTLTASDTSTHGGFSVPRRAAEKIFPPLDFSMQ PPAQEIVAKDLHDNTWTFRHIYRGQPKRHLLTTGWSVFVSTKRLFAGDSVLFIRDEKQQLLLGIKRANRQQPALSSSVIS SDSMHIGILAAAAHAASNNSPFTIFYNPRASPSEFVIPLAKYNKALFNQVSLGMRFRMMFETEESGVRRYMGTITGITDL DPVRWKNSQWRNLQVGWDESTAGERPSRVSIWDIEPVVTPFYICPPPFFRPKFPKQPGMPDDESDIENAFKRAMP…
	GmARF21	MITFMDTKEKSKEVESCLDPQLWHACAGGIVQMPAVNSKVYYFPQGHAEHACGPVNFRTCPKVPPFVPCRVTAVKYRADP ETDEVYAKLKLIPLNANDVDYDRDVVGGAETQDKPASFAKTLTQSDANNGGGFSVPRYCAETIFPRLDYSVDPPVQNILA KDVHGETWKFRHIYRGTPRRHLLTTGWSTFVNHKKLVAGDSIVFLRAENGDLCVGIRRAKKGICGGLETSSGWNPAGGNC HIPYGGFSPFFREDDNRISRNGNSNGLNPSVSMMGKGKVRPEAVSEASNLAANKKPFEVVYYPRASTPEFCVKASLVEAA LQIRWCSGIRFKMAFETEDSSRISWFMGTISSAQVADPLNWPNSPWRLLQVTWDEPDLLQNVRRVSPWLVELVSN…
	GmARF22	MEIDLNHEVTEVEKNAFCDRECEKGVGVTCWSSSTCSSSTSSSSALVSSSYLELWHACAGPLTSLPKKGNVVVYFPQGHL EQVASFSPFTPLEIPTYDLQPQIFCRVVNVQLLANKENDEVYTQVTLLPQAELEGMYLEGKELEELGAEEEGDDRSPTKS TPHMFCKTLTASDTSTHGGFSVPRRAAEDCFPPLDYKQQRPSQELVAKDLHDVEWKFRHIYRGQPRRHLLTTGWSIFVSQ KNLVSGDAVLFLRGENGELRLGIRRAVRPRNDLPESVIGSQNCYPNVLSSVANAISTKSKFHVFYSPRASQADFVVPYQK YVKSIKNPVSIGTRFKMRFEMDESQERRCCSGMLIGTSDLDPYRWPKSKWRCLMVRWDEDIETNHKDRVSPWEID…
	GmARF23	MKEGEKVLDPQLWHACAGGMVQMPQVHSKVFYFPQGHAEHAHTTIDLRVPPFILCNVEAVKFMADPETDQVFAKLSLVPL RNSELGPDSDSAAGDDAAEPSSCEKPASFAKTLTQSDANNGGGFSVPRYCAETIFPRLDCTAEPPVQTVVAKDVHGETWR FRHIYRGTPRRHLLTTGWSSFVNQKKLVAGDSVVFLRAENGDLCVGIRRAKKGIDEGSGLASSSVWSSASGSGIGPFSFF LKEENKMLRNGCGVGGNLSGRVKVRAEDVVEAVTLAASNKAFEVVYYPRASTPEFCVKASSVGAAMRIQWCSGMRFKMAF ETEDATRISWFMGTIASVQVVDPICWPNSPWRLLQVTWDEPDLLQNVKRVSPWLVELVSNIPLINFTPFSPPRKK…
	GmARF24	MKLSTSGLGQQGHEGGEKKCLNSELWHACAGPLVSLPTAGTRVVYFPQGHSEQVAATTNREIDGHIPNYPSLPPQLICQL HNITMHADVETDEVYAQMTLQPLTPQEQKDTFLPMELGIPSKQPSNYFCKTLTASDTSTHGGFSVPRRAAEKVFPPLDFS QQPPAQELIARDLHDVEWKFRHIFRGQPKRHLLTTGWSIFVSAKRLVAGDSVLFIWNEKNQLLLGIRRANRPQTVMPSSV LSSDSMHIGLLAAAAHAAATNSCFTVFYNPRASPSEFVIPLSKYIKAVYHTRISVGMRFRMLFETEESSVRRYMGTITGI SDLDSVRWPNSHWRSVKVGWDESTAGERQPRVSLWEIEPLTTFPMYPSLFPLRLKRPWHPGTSSLHDGRDEATNG…
	GmARF25	MEIDLNHEVTEAEKNAFCDRECEKGAGAGAGITCWSSSTCSSSSAACVSSSYLELWHACAGPLTSLLKKGNVVVYFPQGH LEQVASFSPFTPLEIPTYDLQPQIFCRVVNVQLLANKENDEVYTQVTLLPQPELEGMYSEGKELEELGAEEDGDERSPTK STPHMFCKTLTASDTSTHGGFSVPRRAAEDCFPPLDYKQQRPSQELVAKDLHGVEWKFRHIYRGQPRRHLLTTGWSIFVS QKNLVSGDAVLFLRGENGELRLGIRRAVRPRNDLPESVIGSQNCYSNVLSSVANAISTKSKFHVFYSPRASHADFVVPYQ KYVKSIKNPVSIGTRFKMRFEMDESQERRCSSGTLIATSDLDPYRWAKSKWRCLMVRWDEDIETNHQDRVSPWEI…
	GmARF26	MKEGEKVLDPQLWHACAGGMVQMPQMNSKVFYFPQGHAEHAHTNIHLRLPPFILCNVEAVKFMANPETDEVFAKLSLLPL RNSELGADSDGAGGDDVAEPSCCEKPASFAKTLTQSDANNGGGFSVPRYCAETIFPRLDYTAEPPVQTVVAKDVHGETWR FRHIYRGTPRRHLLTTGWSSFVNQKKLVAGDSVVFLRAENGDLCVGIRRAKKGISEGSGSGSSSVWSSASGSGNGNCGIG PYGPFSFFLKEENKMLRNGCGGNLSGRVKVRAEDVVEAVTLAASNKPFEVVYYPRASTPEFCVKASAVRAAMRIQWCSGM RFKMAFETEDASRISWFMGTIASVQVVDPIRWPNSPWRLLQVTWDEPDLLQNVKRVSPWLVELVSNIPLINFTPF…
	GmARF27	MASAAPGATNDALYKELWHACAGPLVTLPREGERVYYFPQGHMEQLEASMNQGLEQQMPSFNLPSKILCKVVNVHLRAEP ETDEVYAQITLLPEADQSEVTSPDDPLPESPRCTVHSFCKTLTASDTSTHGGFSVLRRHADDCLPPLDMTQQPPWQELVA TDLHGNEWHFRHIFRGQPRRHLLTTGWSVFVSSKKLVAGDAFIFLRGENGELRVGVRRLMRQQSNMPSSVISSHSMHLGV LATASHAIATGTLFSVFYKPRTSRSEFIVSVNKYLEARSHKLSVGMRFKMRFEGDEVPERRFSGTIVGVGDNKSSVWADS EWRSLKVQWDEPSSILRPDRVSPWELEPLVSTPPTNPQPSQRNKRSRPPILPSTMPDSSLQGVWKSPVESAPFSY…
	GmARF28	MEIDLNDAVTSEAEKSASCNGECEKGAALSSPTCSSSGSSSTRVSSSYIELWHACAGPLTSLPKKGNVVVYFPQGHLEQA ASFSPFSPMEMPTYDLQPQIFCRVVNIQLLANKENDEVYTQVTLLPQAELAGMYMEGKELEKLGADEEGNETTPTKSTPH MFCKTLTASDTSTHGGFSVPRRAAEDCFPPLDYKKQRPSQELVAKDLHGVEWKFRHIYRGQPRRHLLTTGWSIFVSQKNL VSGDAVLFLRGENGELRLGIRRAARPRNGLPESIVGSQSYYPNFLSSVANAISAKSMFHVFYSPRASHADFAVPYQKYIK SIKNPVTIGTRFKMKFEMDESPERRCTSGIVTGMSDLDPYKWPKSKWRCLMVRWDEDIEINHQDRVSPWEVDPSA…
	GmARF29	MKETDKSLDPQLWHACAGGMVQMPPVNSKVFYFPQGHAEHAQSNVDFGAARIPIPPLILCCVAAVKFLADPETDEVFARL RMVPLRNSELDYEDSDGNGAEGSEKPASFAKTLTQSDANNGGGFSVPRYCAETIFPRLDYSAEPPVQTVIAKDVHGEVWK FRHIYRGTPRRHLLTTGWSSFVNQKKLVAGDSIVFLRAENGDLCVGIRRAKRGGVGGAEGPCGWSSSGGGLGPGPGLGLG PGPGPYGAFSGFLREESKVVRSGRPKVSGESVREAVTLAASNQPFEVVYYPRANTPEFCIRTSAVRGAMRIQWSSGMRFK MPFETEDSSRISWFMGTIASVQLLDPIRWPNSPWRLLQVTWDEPDLLHNVKRVSPWLVELVSNVPIIHLAPFSPP…
	GmARF30	MSPPQPSRVDPKIWRACAGAAVQIPKLHSRVYYFPQGHMEHASPSHYLSPLIRSLPFVPCHVSSLDFLADPFSDEVFAKF LLTPLSQSQQQPFQNDTKEARNDDDDEDRENNGVVSFAKILTPSDANNGGGFSVPRFCADSCFPPLDFRADPPVQLLSVA DIHGVEWRFRHIYRGTPRRHLFTTGWSKFVNHKKLVAGDTVVFVKDSDGIVSVGIRRAARFAAAIETPPPAEREGFSRST TGRVTAEAVAAAAESAARNAPFEVVYYPRTGFADFVVSAEVVEESMKCAWVGGMRVKISMETEDSSRMTWYQGTVSSACA SENGPWRMLQVNWDEPEVLQNAKQVSPWQVELVSPPFALHTVFSPNKRLRADQGSGLLSNREQDPFFPMPGFSNS…
	GmARF31	MKAPSNGYLPNSGEGERKTINSELWHACAGPLVSLPPVGSLVVYFPQGHSEQVAASMQKEADFIPSYPNLPSKLICMLHN VALHADPETDEVYAQMTLQPVNKYEKEAILASDMGLKQNRQPTEFFCKTLTASDTSTHGGFSVPRRAAEKIFPPLDYSMQ PPAQELVAKDLHDNTWAFRHIYRGQPKRHLLTTGWSVFVSTKRLFAGDSVLFIRDEKQHLLLGIRRANRQQPALSSSVIS SDSMHIGILAAAAHAAANNSPFTIFYNPRASPSEFVVPLAKYNKVTYTQVSLGMRFRMMFETEESGVRRYMGTITGINDL DPVRWKSSQWRNIQVGWDESTAGERPSRVSIWEIEPVVTPFYICPPPFFRPKFPRQPGMPDDESDMENAFKRAVP…
	GmARF32	MAGLIDLNNATEDDETPSSGSSSSSSSSTVCLELWHACAGPMISLPKKGSVVVYFPQGHLEQHLHDFPLPASANIPSHVF CRVLDVKLHAEEGSDEVYCQVVLVPESEQVQQKLREGEFDADGEEEDAEAVMKSTTPHMFCKTLTASDTSTHGGFSVPRR AAEDCFPPLDYSQQRPSQELVAKDLHGQEWRFRHIYRGQPRRHLLTTGWSAFVNKKKLVSGDAVLFLRGEDGELRLGIRR AAQLKSGSTFSALSGQQGSPTSLMDVVNALSARCAFSIHYNPRVSSSEFIIPIHRFVKSLDYSYSAGMRFRMRFETEDAA ERRFTGLIVGIADVDPVRWPGSRWRCLMVRWDDLEATRHNRVSPWEIEPSGSASTANNLMSAGLKRTKIGLPSAK…
	GmARF33	MRLSSAGFSPPPQEGENRVLDSELWHACAGPLVSLPAVGSRVVYFPQGHSEQVAVSTNKEVDAHIPNYPSLPPQLICQLH NMTMHADAETDEVYAQMTLQPLNPQEQKEAYLPAELGTPSKQPTNYFCKTLTASDTSTHGGFSVPRRAAEKVFPPLDFSQ QPPAQELIARDLHGNEWKFRHIFRGQPKRHLLTTGWSVFVSAKRLVAGDSVLFIWNEKNQLLLGIRRANRPQTVMPSSVL SSDSMHLGLLAAAAHAAATNSRFTIFYNPRASPSEFVIPLAKYVKAVYHTRVSVGMRFRMLFETEESSVRRYMGTITGIS DLDPVRWQNSHWRSVKVGWDESTAGDRQPRVSLWEIEPLTTFPMYPSPFPLRLKRPWPPGLPSFHAGMKDDDFGP…
	GmARF34	MGLIDLNTTEDDEAAPLSASSPASYSSSSSHSGISTSASTLVVPPTPPSVCLELWHACAGPLISLPKKGSVVVYLPQGHF EHVQDFPVTAYDIPPHVFCRVLDVKLHAEEGSDEVYCQVLLVPESEQVEQSLREGEIVADGEEEDTEAIVKSTTPHMFCK TLTASDTSTHGGFSVPRRAAEDCFPPLDYSQQRPSQELVAKDLHGLEWRFRHIYRGQPRRHLLTTGWSAFVNKKKLVSGD AVLFLRGDDGELRLGIRRAAQLKSAGSFAVPSGQQLNPATLKGVVNALSTRCAFSVCYNPRFSSSEFIIPVHKFLKSLDC SYSVGMRFRMRFETEDAAERRCTGLIAGISDVDPVRWLGSKWRCLLVRWDDIEAARRNRVSPWEIEPSGSASNSS…
	GmARF35	MKETDKSLDPQLWHACAGGMVQMPPVNSKVFYFPQGHAEHAQSNVDFGAARIPIPPLILCRVAAVKFLADPETDEVFARL RLVPLRNSELDYEDSDANGEAEGSEKPASFAKTLTQSDANNGGGFSVPRYCAETIFPRLDYSAEPPVQTVIARDVHGEVW KFRHIYRGTPRRHLLTTGWSSFVNQKKLVAGDSIVFLRAENGDLCVGIRRAKRGGVGGPEGPCGWSSYGSGGLGLGPYGA FSGFMREESGRAKVSGESVREAVTLAASNQAFEVVYYPRANTPEFCIRTSAVRGAMRIQWCSGMRFKMPFETEDSSRISW FMGTIASVQVLDPIRWPNSPWRLLQVSWDEPDLLHNVKRVSPWLVELVSNVPIIHLAAFSPPRKKLRFPLDVQFP…
	GmARF36	MEIDLNDDAVTSEAEKSASCNEECEKGAAFALSSSTCSSSGSSSARVSSSYLELWHACAGPLTSLPKKGNVVVYFPQGHL EQASSFSPFSPMEMPTYDLQPQIFSRVVNIQLLYLEGKELEELGTDEEGNEATPTKSTPHMFCKTLTASDTSTHGGFSVP RRAAEDCFPRLDYKQQRPSQELVAKDLHGVEWKFRHIYRGQPRRHLLTTGWSIFVSQKNLVSEMQGENGELRLGIRRAAR PRNGLPESIVGSQSYYPNFLSSVANAISAKSMFHVFYSPRASHADFVVPYQKYIKSIKNPVTIGTRFKMKFEMDESPERR CTSGIVTGMSDLDPYKWPKSKWRCLMVRWDEDIEISHQDRVSPWEIDPSSSLPPLSIQSSRRLKKLRPGLQAATP…
	GmARF37	MKLSSSGFNPPAEEEGEKKCLNSELWHACAGPLVSLPLVGSRVVYFPQGHSEQVAASTNREVDAHIPNYPNLPPQLICQL HNVTMHADAETDEVYAQMTLQPLSPQEQKEVYLLPAELGTPGKQPTNYFCKTLTASDTSTHGGFSVPRRAAEKVFPPLDY SQQPPAQELIARDLHDNEWKFRHIFRGQPKRHLLTTGWSVFVSAKRLVAGDSVLFIWNEKNQLLLGIRRANRPQTIMPSS VLSSDSMHIGLLAAAAHAAATNSRFTIFYNPRASPSEFVIPLAKYVKAVYHTRISVGMRFRMLFETEESSVPRYMGTITG ISDLDPVRWPNSHWRSVKVGWDESTAGERQPRVSLWEIEPLTTFPMYPSPFPLRLRRPWPSGLPSLYGLKDGDMG…
	GmARF38	MSPPQPRRVDPKIWRACAGAAVQIPKLHSRVYYFPQGHLEHASPSHYLNPLLRSLPFVPCHVSSLDFLADPFSDEVFAKF LLTPLSQQPFPNDTTEARNEEEKDRENGVVSFSKILTPSDANNGGGFSVPRYLALRHIYRGTPRRHLFTTGWSKFVNHKK LVAGDTVVFVKDSDGRVSVGIRRAARFAAAIETPQPPPAEREGFSRSATGRVTAEAVAAAAESAARNAPFEVVYYPRTGF ADFVVSAEVVEESMKCAWVGGMRVKIAMETEDSSRMTWFQGTVSSACASENGPWRMLQVNWDEPEVLQNAKRVSPWQVEL VSLPFALHTVYSPNKRLRSDQGSGLLSNREGDPFFPMTGFPNSTMEHMTGFPNSTVGHMDKSLLSYDTFPAGMQG…
	GmARF39	MKLSTSGLGQQGHEGGEKKCLNSELWHACAGPLVSLPTAGTRVVYFPQGHSEQVAATTNREVDGHIPNYPSLPPQLVCQL HNVTMHADVETDEVYAQMTLQPLTPQEQKDTFLPMELGVPSKQPSNYFCKTLTASDTSTHGGFSVPRRAAEKVFPPLDFS QQPPAQELIARDLHDVEWKFRHIFRGQPKRHLLTTGWSVFVSAKRLVAGDSVLFIWNEKNQLLLGIRRANRPQTVMPSSV LSSDSMHIGLLAAAAHAAATNSCFTVFYNPRASPSEFVIPLSKYIKAVYHTRVSVGMRFRMLFETEESSVRRYMGTITGI SDLDPVRWPNSHWRSVKVGWDESTAGERQPRVSLWEIEPLTTFPMYPSLFPLRLKRPWHPGTSSFHDGRDEATNG…
	GmARF40	MMASVEEKIKTGGGMIVGGQTLAAEMKLLKEMQEHSGVRKTLNSELWHACAGPLVSLPQVGSLVFYFPQGHSEQVAASTR RTATSQIPNYPNLPYQLLCQVQNVTLHADKETDEIYAQMTLQPLNSEREVFPISDFGHKHSKHPSEFFCKTLTASDTSTH GGFSVPRRAAEKLFPPLDYTIQPPTQELVVRDLHDNTWTFRHIYRGQPKRHLLTTGWSLFVGSKRLRAGDSVLFIRDERS QLRVGVRRVNRQQTTLPSSVLSADSMHIGVLAAAAHAAANRSPFTIFYNPRACPSEFVIPLAKYRKSVFGTQVSVGMRFG MMFETEESGKRRYMGTIVGISDVDPLRWPGSKWRNIQVEWDEPGCGDKQNRVSVWEIETPESLFIFPSLTSGLKR…
	GmARF41	MGLIDLNTTEDDEAAPLSASSSHSGISTSASTLVVSPPPSVCLELWHACAGPLISLPKRGSVVVYLPQGHFEHVQDFPVN AFDIPPHVFCRVLDVKLHAEEGSDEVYCQVLLVPESEQVEHSLREGEIVADGEEEDTGATVKSTTPHMFCKTLTASDTST HGGFSVPRRAAEDCFPPLDYSQQRPSQELVAKDLHGLEWRFRHIYRGQPRRHLLTTGWSAFVNKKKLVSGDAVLFLRGND GELRLGIRRAAQLKWAGSFAVPSGQQLNPATLMDVVNALSTRCAFSVCYNPSLDCSYSVGMRFRMRFETEDAADRRFTGL IAGISDVDPVRWPGSKWRCLLVRWDDIEAARHNRVSPWEIEPSGSASNSSNLMAAGLKRNRIEMTSAKLEFPNPN…
	GmARF42	MRLSSADFSPPPQEGEKRVLDSELWHACAGPLVSLPAVGSRVVYFPQGHSEQVAVSTNKEVDAHIPNYPSLPPQLICQLH NMTMHADVETDEVYAQMTLQPLNPQEQNEAYLPAELGTASKQPTNYFCKTLTASDTSTHGGFSVPRRAAEKVFPPLDFSQ QPPAQELIARDLHGNEWKFRHIFRGQPKRHLLTTGWSVFVSAKRLVAGDSVLFIWNEKNQLLLGIRRANRPQTVMPSSVL SSDSMHLGLLAAAAHAAATNSRFTIFYNPRASPSEFVIPLAKYVKAVYHTRVSVGMRFRMLFETEESSVRRYMGTITGIG DLDPVRWPNSHWRSVKVGWDESTAGERQPRVSLWEIEPLTTFPMYPSSFPLRLKRPWPPGLPSFHAGMKDDDFGL…
	GmARF43	MKAPPSGYLPNSGEGERKTINSELWHACAGPLVSLPPVGSLVVYFPQGHSEQVAASMQKEADFIPSYPNLPSKLICMLHN VALHADPETDEVYAQMTLQPVNKYDKEAILASDMGLKQNQQPTEFFCKTLTASDTSTHGGFSVPRRAAEKIFPPLDFSMQ PPAQEIVAKDLHDNTWTFRHIYRGQPKRHLLTTGWSVFVSTKRLFAGDSVLFIRDEKQQLLLGIKRANRQQPALSSSVIS SDSMHIGILAAAAHAASNNSPFTIFYNPRASPSEFVIPSAKYNKALYNHASLGMRFRMMFETEESGVRRYMGTITGITDV DPVRWKNSQWRNLQVGWDESTAGERPSRVSIWDIEPVVTPFYICPPPFFRPKFPKEPGMPDDESDIENAFKRAMP…
	GmARF44	MASAAPGATNDALYKELWHACAGPLVTLPREGERVYYFPQGHMEQLEASMNQGLEQQMPSFNLPSKILCKVVNVHLRAEP ETDEVYAQITLLPEADQSEVTSPDDPLPESPRCTVHSFCKTLTASDTSTHGGFSVLRRHADDCLPPLDMTQQPPWQELVA TDLHGNEWHFRHIFRGQPRRHLLTTGWSVFVSSKKLVAGDAFIFLRGENGELRVGVRRLMRQHSNMPSSVISSHSMHLGV LATASHAIATGTLFSVFYKPRTSRSEFIVSVNKYLEAQSHKLSVGMRFKMRFEGDEVPERRFSGTIVGVEDNKSLVWADS EWRSLKVQWDEPSSILRPDRVSPWELEPLVSNPPTNSQPSQRNKRSRPPILPSTMLDSSLQGVWKSPVESAPFSY…
	GmARF45	MAHLGCCNLGGPGSSGTSLPEKGLKDDDLYRELWKLCAGPLVDVPRTGDRVFYFPQGHMEQLQASTDQELNQEIPHFNLP AKIFCRVVNIQLLAEQDTDEVYACIALLPESDQTEPTNPDPNISEPPKQKFHSFCKILTASDTSTHGGFSVLRKHATECL PALDMTQATPTQELAAKDLHGFEWKFKHIYRGQPRRHLLTTGWSTFVASKRLVAGDAFVFLRGEHGQLRVGVRRLARQQS PMPSSVISSQSMHLGVLATASHAVMTRTMFLVYYKPRTSQFIVGLNKYLEAVNNKFSLGMRFKMRFEGDDSPERRFSGTI VGVGDVSAGWSNSQWRSLKVQWDEPATIPRPDRVSCWEIEPFVASTALNVTQPAVKGKRSRPADVSSSAASGFWY…
	GmARF46	MKAPSNGYLPNSGEGERKTMNSELWHACAGPLVSLPPVGSLVVYFPQGHSEQVAASMQKEADFIPSYPNLPSKLICMLHN VALHADPETDEVYAQMTLQPVNKYEKEAILASDIGLKQNRQPTEFFCKTLTASDTSTHGGFSVPRRAAEKILPPLDYSMQ PPAQELVAKDLHDNTWAFRHIYRGQPKRHLLTTGWSVFVSTKRLFAGDSVLFIRDEKQHLLLGIRRANRQQPALSSSVIS SDSMHIGILAAAAHAAANNSPFTIFYNPRASPSEFVVPLAKYNKAMYTQVSLGMRFRMMFETEESGVRGYMGTITGISDL DPVRWKSSQWRNIQVGWDESTAGERPRRVSIWEIEPVVTPFYICPPPFFRPKFPRQPGMPDDESDMENAFKRAVP…
	GmARF47	MMASVEEKIKTGGVGGGMVVGGQTLVAEMKLLKEMQEHSGVRKTLNSELWHACAGPLVSLPQVGSLVFYFPQGHSEQVAA STRRTATSQIPNYPNLPSQLLCQVQNATLHADKETDEIYAQMTLQPLNSEREVFPISDFGLKHSKHPSEFFCKTLTASDT STHGGFSVPRRAAEKLFPPLDYTIQPPTQELVVRDLHDNTWTFRHIYRGQPKRHLLTTGWSLFVGSKRLRAGDSVLFIRD EKSQLRVGVRRVNRQQTTLPSSVLSADSMHIGVLAAAAHAAANRSPFTIFYNPRACPSEFVIPLAKYRKSVFGTQVSVGM RFGMMFETEESGKRRYMGTIVGISDVDPLRWPGSKWRNIQVEWDEPGCGDKQNRVSVWEIETPESLFIFPSLTSG…
	GmARF48	MKLSTSGLGQQGHEGGEKKCLNSELWHACAGPLVSLPTAGTRVVYFPQGHSEQVAATTNREIDGHIPNYPSLPPQLICQL HNVTMHADVETDEVYAQMTLQPLTPQEQKDTFLSMELGIPSKQPSNYFCKTLTASDTSTHGGFSVPRRAAEKVFPPLDFS LQPPAQELIARDLHDAEWKFRHIFRGQPKRHLLTTGWSIFVSAKRLVAGDSVLFIWNEKNQLLLGIRRANRPQTVMPSSV LSSDSMHIGLLAAAAHAAATNSCFTVFYNPRASPSEFVIPLSKYIKAVYHTRISVGMRFRMLFETEESSVRRYMGTITGI SDLDSVRWPNSHWRSVKVGWDESTAGERQPRVSLWEIEPLTTFPMYPSLFPLRLKRPWHPGTSSLHDGRDEATNG…
	GmARF49	MSLNRGGGGEEDELYEQLWKACAGPHVEVPRTGQRVFYFPQGHMEQLEVSTNQELNQRIPLFKLPSKILCRVVNVHLLAE QETDEVYAQITLVPESNQAEPMSPDPCPAELPSPRVHSFCKVLTASDTSTHGGFSVLRKHATECLPALDMSKSTPTQELV AKDLQGYEWRFKHIFRGQPRRHLLTTGWSNFVTSKRLVAGDTFVFLRGNNGELRVGVRRIAPVQSSMPSSVISSQSMHLG VLATASHAVATQTLFVVYYKPRASQFIVSVNKYLEAINQKCNVGMRFKTRFEGDESPENYKRFSGTIVGVEDISPHWVNS NWRSLKVQWDEPASFPRPDRVLPWEIEPILASVPTTSSQTAAIKNKRPRQASELADLGDTPLAFPTFWDAGLTQS…
	GmARF50	MRKRRDMDSPNTQQGLLPSKKGVKDSLYTELWRACAGSFVYVPREEETVLYFPQGHLEQVAAYTQHQQDGHMEIPVYDLP SKILCKIMHIELKAEAFSDEVYAQVTLVPALKQDNLRLEVEENDQIPSITTTYTFSKILTPSDTSTHGGFSVPKKHADEC FPPLDMTQQTPAQEIVAKDLNGFEWHFRHIYRGKPKRHLLTSGWSTFVNAKKLVAGDSCIFVRAESGEIRVGIRRATEHL SNVSQSSSLISGHSMQLGILASASHAVSSGTMFIVYYHPWTNPFEFIVPLRTYLKSTVPDYPIGMRVQMQHEVEESLRRH AGTIIGHEDIDKIRWPGSEWRCLKVQWDAVLDDKMNPERVCPWWIEPLESAKEKKQVPALPTTKKALALNQRSLP…
	GmARF51	MFMVMDSAERCLDSQLWHACAGAMVQMPPLNTKVFYFPQGHAEHAHGKRVDFPKNQTRVPPLIPCRLSAMKYMADPDTDE VYVKMRLTPLREHELLDSQDDCFLGNSAGGGGVDQGQEKPPTSFAKTLTQSDANNGGGFSVPRYCAETIFPRLDYSAEPP VQTIIAKDMLGQCWKFRHIYRGTPRRHLLTTGWSNFVNQKRLVAGDSIVFLRAENGDLCVGIRRAKKGIGGGTEFSSGGW NNPLFGGGFLCGSESNLMSGGDHEMLVGRVAAESVVEAVTCAVNGRPFEVVYYPRASSPEFCVKASVVKAAMQIQWCSGM RFKMPFETEDSSRISWFMGTISSVQVADPILWPDSPWRLLQVVWDEPDLLQNVKCVNPWLVELVSNMPTFNLSAY…
Vitis vinifera	VvARF1	MDFVDSEDALYKELWHACAGPLVTVPRVGERVFYFPQGHLEQVEASTNQVADQQMPAYDLRAKILCRVIN VHLKAESDTDEVFAQVTLLPEPKQDENSAEKEDVLTPTPRPRVHSFCKTLTASDTSTHGGFSVLRRHADE CLPPLDMSKQPPTQELVAKDLHGNEWRFRHIFRGQPRRHLLQSGWSLFVSSKKLVAGDAFIFLRGENGEL RVGVRRAMRQLSNGPSSVISSHSMHLGVLATAWHAVSTGTIFTVYYKPRTSPAEFIIPFDQYMEAVKNHY SIGMRFKMKFEGEEAPEQRFTGTVIGTEDADPMRWPGSKWRCLKVRWDETSSVPRPECVSPWNIEVALTP PSLNPLPVSRSKRPRANMMSSSTESSVLTREGLSKVTIDHSPGS…
	VvARF2	MANPKGFGGEGDDLYAELWKACAGPLVDVPRRGERVFYFPQGHVEQLEASTNQELSQRIPLFNLPSKILC RVIHIQLRAEQETDEVYAQITLLPEPDQAEPRSPDPCTPEPPRPTVHSFCKVLTASDTSTHGGFSVLRKH ANECLPQLDMNQATPTQELVAKDLHGYEWRFKHIFRGQPRRHLLTTGWSTFVTSKRLVAGDSFVFLRGDN GELRVGVRRLARQQSTMPTSVISSQSMHLGVLATASHAVATQTLFIVYYKPRTSQFIIGLNKYLEAVSNG FAVGMRFKMRFEGEDSPERRFSGTIVGGEDFSPEWKDSEWRSLKVQWDEPASIPRPEKVSPWEIEHYVSS VPQGLAPPGVLKNKRPRSNESPVPETGSAAASAVWHLGLTQSHD…
	VvARF3	MKLSTSGLGQQQGHEGEKKCLNSELWHACAGPLVSLPTVGSRVVYFPQGHSEQVAATTNKEVDGHIPNYP SLPPQLICQLHNVTMHADVETDEVYAQMTLQPLTPQEQKDTFLPVELGIPSKQPTNYFCKTLTASDTSTH GGFSVPRRAAEKVFPPLDFSQQPPAQELIARDLHDVEWKFRHIFRGQPKRHLLTTGWSVFVSAKRLVAGD SVLFIWNEKNQLLLGIRRATRPQTVMPSSVLSSDSMHIGLLAAAAHAAATNSCFTIFYNPRASPSEFVIP LSKYVKAVFHTRVSVGMRFRMLFETEESSVRRYMGTITGISDLDPVRWPNSHWRSVKVGWDESTAGERQP RVSLWEIEPLTTFPMYPSLFPLRLKRPWHPGASSLHDSRDEAAN…
	VvARF4	MKETEKSLDSQLWHACAGGMVQMPLVSSKVFYFPQGHAEHAHTNVDFAAAPRIPALVLCRVAAVKFMADP ETDEVYAKIRLVPIANNELDCEDDGVMGSSGSEAPEKPASFAKTLTQSDANNGGGFSVPRYCAETIFPRL DYSADPPVQTVIAKDVHGEIWKFRHIYRGTPRRHLLTTGWSTFVNQKKLVAGDSIVFLRAENGDLCVGIR RAKRGIAGGPESPSGWNPASPYAGFPKFLREDESKLMRNGVGGNSNPGSGGGLRGGRRVRPESVVEAATL AANGQPFEVVYYPRASTPEFCVKASGVRSAVRIQWCSGMRFKMPFETEDSSRISWFMGTISSVQVADPIR WPNSPWRLLQVTWDEPDLLQNVKRVSPWLVELVSNMPIIHLSPF…
	VvARF5	MEIDLNHAVTEVEKHAFCNGDCDKASCVCCLSSSSSSSSASNSSASPDSSSIYLELWHVCAGRLTSLPKK GNVVVYFPQGHLEQAASSSPFPPMDISTFDLPPQIFCRVVNVQLLANKENDEVYTQVTLLPQPELAGINL EGKELEGLGVDEEGGGGSPTKSTPHMFCKTLTASDTSTHGGFSVPRRAAEDCFPPLDYKQQRPSQELVAK DLHGVEWRFRHIYRGQPRRHLLTTGWSIFVSQKNLVSGDAVLFLRGEGGELRLGIRRAVRPRNGLPDSII GNQNSYPNVLSLAANAVATKSMFHVFYSPRASHAEFVIPYQKYVKSITNPISIGTRFKMRYDMDDSPERR SSGVVTGIGDLDPYRWPNSKWRCLMVRWDDDIVSDPQERVSPWE…
	VvARF6	MGSGGDGERMRVDLEGDGLQSKNIQDENDDLYTELWLGCAGPLVNILRAGQKVVYFPQGHIEQVEAYTNQ DGQMEMPIYNLPSKIFCKVVYVQLKAEACTDEVFAQVTLLPEAKQEWQSPDHGNSQFFPRRTHSYSFSKT LTPSDTNTHGGFSVPKRHADECLPPLDMTQQPPVQELIAKDLHGTEWRFRHIFRGQPKRHLLTSGWSQFV TSKKLVAGDACIFLRGANGELRVGVRRATRLQNNVSASVLSGHSMQHGILASAFHAISTGTMFTVYFRPW TSPEFIIPYDQYIKSAENNYSVGTRFRMLFEGEECSQQRCAGTIVGIEDVDAIRWPNSEWRRFKVQWDTS DITPCPERVAAWNIEPIEFIKKKHTSILPQLKRARPTDPLCPAI…
	VvARF7	MIPFLGSKEKSKEAGKCLNPQLWHACAGGMVQMPPVNSKVFYFPQGHAEHACASVDFRNYPRIPAYIPCR VSAMKFMADPESDEVYAKITLVPLNGSESDYDDDGYGNGTESQEKPASFAKTLTQSDANNGGGFSVPRYC AETIFPRLDYTADPPVQNILAKDVHGETWKFRHIYRGTPRRHLLTTGWSTFVNHKKLIAGDSIVFLRAEN GDLCVGIRRAKRGIGCGPESSSGWNPAGCNYVMPYGGFSAFLREDENKLTRNGNGGSSGSNGSFFGRVKV TAEAVIEAVRLAVNGQPFEVIYYPRASTPEFCVKSSLVKSASQIRWCSGMRFKMAFETEDSSRISWFMGT ISSVQVADPVRWPDSPWRLLQVTWDEPDLLQNVKRVSPWLVELV…
	VvARF8	MVAMIDLNTVDDDETPSSGSSSSSSSSASASASTVCGSLLSAASSVCLELWHACAGPLISLPKKGSLVVY FPQGHLEQLSDYPAVAYDLPPHVFCRVVDVKLHAEVVTDEVYAQVSLVPETKIKQKLQEGEIEADGGEEE DIEGSIKSMTPHMFCKTLTASDTSTHGGFSVPRRAAEDCFPPLDYKQQRPSQELVAKDLHGFEWRFRHIY RGQPRRHLLTTGWSAFVNKKKLVSGDAVLFLRGGDGELRLGIRRAAQIKGSSPFPALCSQQLNLNTLTAV VNAISTRSVFNICYNPRASSSEFIIPLRKFSKSIDHSFSAGMRFKMRVETEDAAERRYTGLITGISDMDP VRWPGSKWRCLLVRWDDIEANRHNRVSPWEIELSGSLSGSGSLT…
	VvARF9	MRLSPAGFTHQTQEGEKRCLNSELWHACAGPLVSLPAVGSRVVYFPQGHSEQVAASTNKEVDAHIPNYPS LPPQLICQLHNVTMHADVETDEVYAQMTLQPLSPQEQKDAYLPAELGVPSKQPSNYFCKTLTASDTSTHG GFSVPRRAAEKVFPPLDFSQQPPAQELIARDLHDNEWKFRHIFRGQPKRHLLTTGWSVFVSAKRLVAGDS VLFIWNEKNQLLLGIRRANRPQTVMPSSVLSSDSMHLGLLAAAAHAAATNSRFTIFYNPRASPSEFVIPL AKYAKAVYHTRVSVGMRFRMLFETEESSVRRYMGTITGISDLDPVRWPNSHWRSVKVGWDESTAGERQPR VSLWEIEPLTTFPMYPSPFPLRLKRPWPPGLPSLHGIKDDDLGM…
	VvARF10	MKAPPNGFLAGSGEGERKSINSELWHACAGPLVSLPPVGSLVVYFPQGHSEQVAASMQKETECVPSYPNL PSKLICMLHNVTLHADAETDEVYAQMTLQPVSKYDKEALLASDLGLKQSRQPVEFFCKTLTASDTSTHGG FSVPRRAAEKIFPPLDFSMQPPAQEIVARDLHDNTWTFRHIYRGQPKRHLLTTGWSVFVSTKRLFAGDSV LFIRDEKSQLLLGIRRANRQQPALSSSVISCDSMHIGILAAAAHAAANNSPFTIFYNPRASPSEFVIPLA KYNKAMYTQVSLGMRFRMMFETEESGVRRYMGTITGISELDAARWKNSQWRNLQVGWDESTAGERPSRVS IWEIEPVVTPFYLCPPPFFRPKFPKQPGFPDDESDIESAFKRGM…
	VvARF11	MKAPTNGAAAAATAAPNPCEGEKKSINPELWQACAGPLVNLPPAGTLVVYFPQGHSEQVAASMKKDVDAQ IPNYPNLPSRLLCILHNVTLHADPETDEVYAQMTLQPVPAYDKESLLRSDLALKTNKPQTDFFCKTLTAS DTSTHGGFSVPRRAAEKIFPPLDFSMQPPAQELVAKDLHDNVWTFRHIYRGQPKRHLLTTGWSLFVSGKR LFAGDAVLFIRDEKQQLLLGIRRANRQPTNLSSSVLSSDSMHIGILAAAAHAAANNSPFTVFYNPRASPS EFVIPLAKYYKAAYSNQISLGMRFRMMFETEESGTRRYMGTITGISDLDPVRWKNSQWRNLQVGWDESTA GERRNRVSIWEIEPVTAPFFICPPPFFRSKRPRQPGMPDDESSD…
	VvARF12	MRLSSSGFAHQTEEGEKKCLNSELWHACAGPLVSLPAVGSRVVYFPQGHSEQVAASTNKEVDAHIPNYPS LAPQLICQLHNVTMHADVETDEVYAQMTLQPLSPQEQKEVCLLPAELGSPSKQPTNYFCKTLTASDTSTH GGFSVPRRAAEKVFPPLDYTQQPPAQELIARDLHGNEWKFRHIFRGQPKRHLLTTGWSVFVSAKRLIAGD SVLFIWNEKNQLLLGIRRANRPQTIMPSSVLSSDSMHIGLLAAAAHAAATNSRFTIFYNPRASPSEFVIP LAKYAKAVYHTRVSVGMRFRMLFETEESSVRRYMGTITGISDLDPVRWPNSHWRSVKVGWDESTAGERQP RVSLWEIEPLTTFPMYPSPFPLRLKRPWPSALPSFHAHKDGDMS…
	VvARF13	MALVASNYPSGGPHAGAPCDALYKELWHACAGPLVTVPREGERVYYFPQGHMEQLEASTTHQGLDQQMPS FNLPSKILCKVVHVQLRAEPETDEVYAQVTLLPEPDQSEITSPDPPLPEPQRCTVHSFCKTLTASDTSTH GGFSVLRRHADDCLPPLDMSQQPPWQELVAADLHGNEWHFRHIFRGQPRRHLLTTGWSVFVSSKKLVAGD AFIFLRGENGELRVGVRRLMRQLSNMPSSVISSHSMHLGVLATASHAISTGTLFSVFYKPRTSRSEFIVS LNKYLEARNHKLSVGMRFKMRFEGEEVPERRFSGTIVGVGDKNTSSGWADSEWRSLKVQWDEPASIFRPE RVSAWELEPLVAAAAPTNLQPAQRNKRARPPVLPSATPDLSVLG…
	VvARF14	MISLMDPMKELDKCLDPQLWHACAGGMVHMPSLNSRVVYFPQGHAEHAYGNVDFGNPRIPPLVLCRVSAV KYLADPESDEVYAKIRLIPLRNTEGETEDDVLMGGNGIEAPEKPASFAKTLTQSDANNGGGFSVPRYCAE TIFPRLDYSADPPVQTILAKDVHGETWRFRHIYRGTPRRHLLTTGWSNFVNKKNLVAGDSIVFLRAENGD LCVGIRRAKRAGCGPESPSGWNPASGNGTSPYRGYSGFLREDENRPILTHSNAGFRGKGRVRAESVAEAA TLAANGQPFVIVYYPRASTPEFCVKASSVRAAMQIQWCPGMKFKMAFETDDSSRISWFMGNISSVHVNDP IRWPNSPWRLLQVTWDEPDLLQNVKRVNPWLVELVSHVPSIHLS…
	VvARF15	MAHGNNIRGGLEPGLESDHLFTELWRACAGPLVDVPKPHERVFYFPQGHMEQLQASTNQGVDQRIPLFNL PSKILCRVVHTRLLAEQETDEVYAQITLQPEADQTEPKSPDSCPDEAPKQTVHSFCKILTASDTSTHGGF SVLRKHANECLPPLDMSQATPTQELVARDLHGYEWRFKHIFRGQPRRHLLTTGWSTFVTSKRLVAGDAFV FLRGDNGELRVGVRRLARQQSPMPSSVISSQSMHLGVLATASHAVTTQTLFVVYYKPRTSQFIISLNKYL EAVNYGFAVGMRFKMRFEGEDSPERRFTGTIVGIGDISPQWSNSKWRSLKIQWDEPATIQRPERVSSWDI EPFVASASLNLTQPPVKIKRPRPLDLPVAENTSSSVPSPFWYAG…
	VvARF16	MASSEVSIKGNCGHGRGESFTSGYSEPNDGGVSRSVAEGQKGHSSVSGAGKDFETALYTELWHACAGPLV TVPRERERVFYFPQGHIEQVEASTNQVSDQQMPVYDLPSKILCRVINVQLKAEPDTDEVFAQVTLLPEPN QDETAQEKEPLPPPPPRFHVHSFCKTLTASDTSTHGGFSVLRRHADECLPQLDMSRQPPTQELVAKDLHG NEWRFRHIFRGQPRRHLLQSGWSVFVSSKRLVAGDAFIFLRGENGELRVGVRRAMRQQGNVPSSVISSHS MHLGVLATAWHAKSTGTMFTVYYKPRTSPAEFIVPFDQYMESVKNNYSIGMRFKMRFEGEEAPEQRFTGT IVGIEDADPKRWRDSKWRCLKVRWDETSTIPRPDRVSPWKIEPA…
	VvARF17	MCPLPATELRPLDPSIWRACAGKSVHIPAVHSRVYYFPQGHVEQASSPPVLSPLVFSKPSVLCRVVAVWF LADQDTDEVFAKIRLEPVGRSWESGTMERRRVGDGDDDKEDEGEDKVMSFVKILTSSDANNGGGFSVPRF CADYIFPPLNFQADPPVQHLLFTDLRGTKWDFRHIYRGTPRRHLLTTGWSKFVNDKKLVAGDSVVFMKRN SNSELFIGVRRDARWNRNGERWSFRSALAGAVKAKEVGSIEGFSRSSSGRVRAEEVAVAAELAAQGMPFE VVYYPRVGSSDFVVKAEVVEEALSVFWTGGMRVKMAMETEDSSKTSLFQGTVSSATVMDNGPWRGSLWRM LQVTWDEPEVLQNVMRVSPWQVELVMPTPPFHTTPPPAKRFRIA…
	VvARF18	MMSSVEENIKAGGLVSGTQTTLIEEMKLLKEMQDQSGPRKAINSELWHACAGPLVSLPQVGSLVYYFPQG HSEQVAVSTKRTATSQIPNYPNLPSQLMCQVHNVTLHADKDTDEIYAQMSLQPVNSEKDIFPIPDFGLKP SKHPSEFFCKTLTASDTSTHGGFSVPRRAAEKLFPPLDYSMQPPTQELIVRDLHDITYTFRHIYRGQPKR HLLTTGWSVFVSAKRLRAGDAVLFIRDEKSQLLLGVRRANRQQTSLPSSVLSADSMHIGVLAAAAHAAAN RSPFTIFYNPRACPSEFVIPLAKYRKSVYGTQISVGMRFGMMFETEESGKRRYMGTIVGISDLDPLSWPG SKWRNLQVEWDESGCGDKQSRVSSWEIETPESLFIFPSLTSSLK…
	VvARF19	MAMAALNYQLNGSKLGTVNDALYKELWHACAGPLVNVPREQERVYYFPQGHMEQLEASMHQGLDQKMPSF NLPSKILCKVVNVHLRAEPETDEVYAQVTLLPEPDQSEITSPDPPLPEPQSCTVHSFCKTLTASDTSTHG GFSVLRRHADECLPPLDMSQNPPWQELVAKDLHGNEWHFRHIFRGQPRRHLLTTGWSVFVSSKRLAAGDA FIFLRGENGELRVGVRRLMRQLNNVPPSVISSHSMHLGVLATASHAITTGTLFSVFYKPRASPSEFIVSV NKYLEARNHKVSVGMRFKMRFEGDEAPERRFSGTIVGVGDTGSSGWTDSEWRSLKVQWDEPSSILRPERV SPWELEPLVTETPLTAQPMQRSKRPRSPVLSSPTPGLSAFAVKT…
Eucalyptus grandis	EgrARF1	MASHPSNHSCGRPHQGAFADALYKELWHACAGPLVTLPREGERVYYFPQGHMEQLEASTNRGLEQQMPSFDLPSKILCRV VNIQLRAEPETDEVYSQITLLPEPEQKEVTSPDPPLPEPPRCKVHSFCKTLTASDTSTHGGFSVLRRHAEECLPLLDMTQ QPPWQELVATDLHGNEWHFRHIFRGQPRRHLLTTGWSVFVSSKKLIAGDAFIFLRGEDGELRVGVRRLMRQQSNMPSSVI SSHSMHLGVLATASHAIATGTLFSVFYKPRTSRSEFIVSLNKYLEARAHKLSIGMRFKMKFEGEEVSERRFSGTIIGVGD SMSSGWTNSEWRSLKVQWDEPSSIMRPDRVSSWELEPLVVTAPSNSQQVQRKRARPTVLPSSSVQELSVFGGPKA…
	EgrARF2A	MSKQPPTQELAAKDLHGNEWRFRHIFRGQPRRHLLQSGWSVFVSSKRLVAGDAFIFLRGENGELRVGVRRAMKQQGNVSP SVISSHSMHLGVLATAWHAISTGTMFTVYYKPRISPAEFIIPYDQYMESLKKNYSIGMRFKMRFEGEEAPEQRFTGTIIG IEDADPKGWRDTKWRSLKVRWDENSAIPRPERVSPWNVEPALAPLALNPLPVSRPKRPRSSILPSSPESSVLTREGYICK VAADPSSSNGHSRILQGPESSTLRGIATDNDFDVVEKSVMFTPSMEEEKIDMLSASKRHGLDSWMTSGRRGPTCADLLSG FGGNTDVSHGFSLSSEQSSAANPARKHLVDQGRKFHIIGNSWSMIPSSLSLNLSESNRNSSLHGNDMHSPQGIGK…
	EgrARF2B	MASHEVSVVGSDRRERERTGCEDALYKELWHACAGPLVTVPREGELVYYFPQGHIEQIEASMNQVADRQIPFYNLPSKIL CRVINVQLRAEPETDELFAQVTLLPVPNQDETAVEKETGHPLPPRPRVHSFCKTLTASDTSTHGGFSVLRRHADECLPQL DMTKQPPTQELVAKDLHGNEWRFRHIFRGQPRRHLLQSGWSLFVSSKKLVAGDAFIFLRGENGELRVGVRRAMRQLNNVP SSIMPSHSMHIGVLATAWHAISTGTMFTVYYKPRTSPAEFIIPFDKYIESAKFDYSIGMRFRMTFEGEEAPEQRFSGTVI GSEDVDPPRWPGSKWRCLKVRWDEITSIHRPDRVSPWNIEPAVTAPDNLPASRPKRPRASMSSSTDSSVRMREGP…
	EgrARF3	MIDLNTVEDDETPSSGSSPASSLSSAISASNINSNPAYPTSSSSSSSSCSPLCLELWHACAGPLISLPKRGSLVVYFPQG HLEHVSDFPTSVFDLPSQIFCRVVDVKLHADASTDDVYAQVSLVPEREQIEHKLREGDNEIDLDEDEIEPAVKSSTPHMF CKTLTASDTSTHGGFSVPRRAAEDCFPPLDYNQQRPSQELVAKDLHGLEWRFRHIYRGQPRRHLLTTGWSAFVNRKKLVS GDAVLFLRASNGELRLGVRRAIQVKGASAFPSLCIQTLNQSALMDVPKAVSLGIAFSVYYDPRASSSEFLIPARRFFKSL NQTLAPGMRFKMRFEAEDTAERRHSGLIANISDMDPVRWPNSKWRCLSVRWDDVEPDRGSRICPWEIEPSGSVSS…
	EgrARF4	MEIDLNHAVSDVENASNACCDGHCEKGNGCLHCLSSTSSNSSSSSSSSAVPCSIYSELWHACAGRLTSLPKKGNVVLYFP QGHLEQVASASPYSPMEMPTFDLQPQIFCRVVNVQLLANKDNDEVYTKVTLLPQLELVGLDSEGRALEELGVDENDIGGS PPRSTPHMFCKTLTASDTSTHGGFSVPRRAAEDCFPPLDYKQQRPSQELVAKDLHGVEWRFRHIYRGQPRRHLLTTGWSV FVSQKNLVSGDAVLFLRGEDGELRLGIRRAHRPRNVLPGSTVGEQNMCPAVLSAVASAVSTKSVFHVFYSPRASHAEFVV PYQKYLKSINNVICIGTRFKMRVDVDDAPEKRCTGVVTRIGDLDPYRWPNSKWRCLMVQWDDDITNGHQDRVSPW…
	EgrARF5	MCQVHNVTLHADRETDEIYAQMCLQPVNSEKDVFPVPDFGLRPSKHPSEFFCKTLTASDTSTHGGFSVPRRAAEKLFPPL DFAMQPPTQELVVRDLHDNTWTFRHIYRGQPKRHLLTTGWSLFVGAKRLRAGDSVLFIRDEKSQLMVGVRRANRQQTTLP SSVLSTDSMHIGILAAAAHAATSRSSFTIFYNPRACPSEFVIPLVKYRKAVYGTRISVGMRFGMMFETEESGKRRYMGTI IGISDLDPLRWPGSKWRNLQVEWDEPGCGDKQNRVSPWDIETPESLFIFPSLTSALKRPLHTGFMGGETEWGSLVKRPLI QVPEGGGMNLLPFASVPNLCSEQLIKMIMKPQPQIVNHPSLPQDNNPKFIPGHEVNTMQGTVNQKPQAFNTESAI…
	EgrARF6A	MRLSSAGFSPQAQEGEKRVLNSELWHACAGPLVSLPAIGSRVVYFPQGHSEQVAASTNQEVDAQIPNYPSLPPQLVCQLH NVTMHADIETDEVYAQMTLQPLSPQEQKEAYLPAELGSPSKQPTNYFCKTLTASDTSTHGGFSVPRRAAEKVFPPLDYSL QPPAQELIARDLHDNEWKFRHIFRGQPKRHLLTTGWSVFVSAKRLVAGDSVLFIWNEKNQLLLGVRRANRPQTVMPSSVL SCDSMHLGLLAAAAHAAATNSRFTIFYNPRASPSEFVISLAKYIKAVYHTRVSVGMRFRMLFETEESSVRRYMGTITGIC DLDPVRWPNSHWRSVKVGWDESTAGERQPRVSLWEIEPLTTFPMYPSPFPLRLKRPWPPGLPSYGLRDDDMGIAS…
	EgrARF6B	MRLSSSGFNHQSPEASNAGEKKCLNSELWHACAGPLVSLPPVGSRVVYFPQGHSEQVAASTNKEVDAHIPNYPNLSPQLI CQLHNVTMHADVETDEVYAQMTLQPLSPQEQKDLYLLPAELGTPSKQPTNYFCKTLTASDTSTHGGFSVPRRAAEKVFPP LDYSQQPPAQELIARDLHDNEWKFRHIFRGQPKRHLLTTGWSVFVSAKRLVAGDSVLFIWNEKNQLLLGIRRANRPQTVM PSSVLSSDSMHIGLLAAAAHAAATNSRFTIFYNPRASPSEFVIPLAKYVKAVYHTRVSVGMRFRMLFETEESSVRRYMGT ITGISDLDPVRWQNSHWRSVKVGWDESTAGERQPRVSLWEIEPLTTFPMYPSPFPLRLKRPWPSGLPSFHALRDG…
	EgrARF9A	MANRGGGEDDLYTELWKACAGPLVDVPRAGERVFYFPQGHMEQLEASTNQELNERIPLFNLPPKILCRVMYIQLLAEQET DEVYAQITLLPEAPQSEPMSPDPYLPEPPRPRVHSFCKVLTASDTSTHGGFSVLRKHATECLPPLDMNQSTPTQELAARD LHGYEWKFKHIFRGQPRRHLLTTGWSTFVTSKRLVAGDSFVFLRGESGELRVGVRRMARQQSTMPASVISSQSMHLGVLA TASHAVQTQTLFVVYYKPRTSQFIISLNKYLEAVNNKFSVGMRFKMRFEGEDSPERRFSGTIVGVEDISSQWTDSKWRSL KVQWDEHASVPRPDRVSPWEIESSVPSIPPSMTESAVAKKRPRPPAELPALDTAGATLHDVGLMQSCDSTQPTVF…
	EgrARF9B	MMMNRAEGRGGGGGDDLYTELWKACAGPLVDVPRHGDRVYYFPQGHMEQLEASTNQELNQRIPLFNLTSKILCQVVNVQL LAEQETDEVYAQITLIPAGNLMEPTSPDPVSAETPRTRVHSFCKVLTASDTSTHGGFSVLRKHATECLPPLDMKQATPTQ ELVAKDLHGYEWKFKHIFRGQPRRHLLTTGWSTFVTSKRLVAGDSFVFLRGDNGELRVGVKRVARQQSSMPSSVISSQSM HLGVLATASHAVTTQTLFVVYYKPRTSQFIISLNKYLEALNNKFTVGMRFKMRFEGEDSPERRFSGTIVGVEDFSPQWDN SSWRSLKVHWDEHASIPRPDRVSPWEIEPFVASVPANIPQSTTKNKRPRPSSEVPADATAAPAIWNSGYTQTHDL…
	EgrARF10	MTVLKEPERSLDPQLWHACAGGMVQMPPLNSRVFYFPQGHAEHASSAVDFAGSSGGVPPLILCRVSSVKFLADHESDEVF AKLRLVPLPNTELDFEDDRALEAAAAGSDNPEKPASFAKTLTQSDANNGGGFSVPRYCAETIFPRLDYSADPPVQTVIAK DVHGETWKFRHIYRGTPRRHLLTTGWSTFVNQKKLVAGDSIVFLRAENGDLCVGIRRAKRGIGGESQAAWSSGGGGSCVP QFGGFSMLLREEENKLMRNAANAGCDGGFRGGKGRVRQESVIEAAALAASGQPFEVVYYPRASTPEFCVKASSVKAAMRI QWCSGMRFKMAFETEDSSRISWFMGTISSVQVADPIRWPNSPWRLLQVTWDEPDLLQNVKRVSPWLVELVSNIPA…
	EgrARF16A	MVELALDRFMISVMDSRKESLKRNPQKCLDSQLWHACAGGMVQMPPVNSKVFYFPQGHAEHAQGTVDFGTSQIPPLILCR LAAIKYMADPENDEVYAKITLMPMRSDEYHHLDDDGSLGKDGTENLEKVASFAKTLTQSDANNGGGFSVPRYCAETIFPR LDYSAEPPVQTIVAKDVHGESWKFRHIYRGTPRRHLLTTGWGNFVNQKKLVAGDSIVFLRAENGDLCVGIRRAKRGIGIG GNDNACGWNSASGNFGGYSMFAREEGSNLMQKGCGGEFRRKVTGESVLQAATLAAKGQPFEVVYYPRAGTPEFFVRASSV STAMQVQWCSGMRFKMPFETEDASRISWFMGTISSVQVADPIHWPSSPWRILQVSWDEPDLLQNVKSVSPWLVEL…
	EgrARF16B	MITFIDSKEKLKEVEKTLDSQLWHACAGGMVQMPPVNSKVFYFPQGHAEHSSGPVDFRSCPRIPAYIPCRVSAIRFMADP ETDEVFAKMRLVPLTSSEPDFGDDGIGGLQGSDGQDKPASFAKTLTQSDANNGGGFSVPRYCAETIFPRLDYSVDPPVQT ILAKDVHGETWKFRHIYRGTPRRHLLTTGWSTFVNHKKLVAGDSIVFMRAENGDLCVGIRRAKRGIGSGPESSSGWNPVG GNCAVPYGGFSAFLTEDENKLITNGHGNCMSGNGSLMGKKRVTPEAVVEAASLAANGHPFEVVYYPRASTPEFCVKSSLV KTAMQIRWCPGMRFKMAFETEDSSRISWFMGTISSVHVADPTCWPDSPWRLLQVTWDEPDLLQNVKRVSPWLVEL…
	EgrARF17	IPPANSRVYYFPQGHLEQSPAAAAAAPAPILSPLAVSRTFVPCLVGAVHYFADPLTDEVIAKFLLRPVVHPGAPLQPESP ARAGNEPEEKIVSFAKTLTPSDANNGGGFSVPRFCADTIFPPLDFNADPPVQLLSVRDVHGAVWNFRHIYRGTPRRHLLT TGWSKFVNNKKLVAGDSVVFMKNSKGDMFVGIRRAVRNSGVDCARWREQIGGGRLKVEEESGLRDGFSRNGRGRVSMEVV VNAVETAARGLPFEVVYYPRAESSDFVVKAERVEEALKSLWTAGMRIKMAVEAEDCSRMTWHHGVISSVGVNENGLWRGS PWRMLQVTWDEPEAMQDKRSVNPWQVESIGPGSPLDSVYPPVKKLRVPLRSALGTEGESGHFFDMAGFTNPMVPY…
	EgrARF19A	MKVPSNGFLAGGGEGEKKSINSELWHACAGPLVSLPPVGSLVVYFPQGHSEQVAASMQKETTCVPSYPNLPPKLICMLHN VTLHADLETDEVYAQMTLQPVSKYDQEALLASDMGLKQSRQPTEFFCKTLTASDTSTHGGFSVPRRAAEKIFPSLDFTMQ PPCQELTARDLHDNSWTFRHIYRGQPKRHLLTTGWSVFVSTKRLFAGDSVLFIRDEKSQLLLGIRRANRQQPALSSSVIS SDSMHIGILAAAAHAAANNSPFTIFYNPRWASPSEFVIPLAKYNKAFYTQVSLGMRFRMMFETEESGVRRYMGTITGISD LDSVRWKNSQWRNLQVGWDESTAGERPSRVSMWEIEPVVTPFYICPPPFFRPKFPRQPDDESDVENAFKRAMPWL…
	EgrARF19B	MKMPASGAGAPSATATASPCEGGGEKKSVINPELWQACAGPLVNLPPAGTHVVYFPQGHSEQVAASMKKDVDAQVPNYPN LPSKLLCLLHSVTLHADPETDEVFAQMTLQPVPSFDKEALLRSDLALKTTKPQPDFFCKTLTASDTSTHGGFSVPRRAAE KIFPPLDFSMQPPAQELMARDLHDTMWNFRHIYRGQPKRHLLTTGWSLFVSGKRLFAGDSVLFIRDDKQQLLLGIRRANR QPTNLSSSVLSSDSMHIGILAAAAHAAANNSPFTVFYNPSCFALRASPSEFVIPLAKYYKAVYSNQISLGMRFRMMFETE DSGTRRFMGTITGMSDIDPVRWKDSQWRNLQVGWDESTAGEKRTRVSSWEIEPVTAPFFICPPPFFRSKRPRQPG…
	EgrARF24	DKSQHHPVQDLVTKDLRGNLWCFRHIYRGKPERHLLTRGWSDFLTSKKLVTGDACIFLSGRDGDVRIGVRRLMKSQTTTS SSILSGHSMRHGILASALHAVSTGTMFTVYYRPWACTSGFIIGYQQYVKAMANDYSIGKRFRMQFEDELCGEQRLGGTVV GIEDLDQMRWPGSDWKCLKVQWDSSRVKCICPERVSPWDIESLDPDGKKQAVLPTSLKRTRPCSLQLDWPPTFVMDESQW TSVAPKSQRQPGVFQGDGGKRESRGPGDHWPPASIAPGCNPVKSLPAQDVMPANSTSWEARTTFETKDDNEKTLAQTNRF GKCKVFGVSLADDTSELPSLQVSNSSELSSPSSVPPLSKSSDFVQVIINETSRGRPADLSPFKGYDKFIHGLDQL…
Medicago truncatula	MtARF1	MASLDEKAKSVGGVVGGQTLVAEMKLLKEMQEHCGVRKTLNSELWHACAGPLVSLPQVGGLVYYFPQGHSEQVAASTRRIATSQIPNYPSLPSQLLCQVQNVTLHADKETDEIYAQMTLQPLNSEKEVFPVSEFGLSKSKHPTEFFCKTLTASDTSTHGGFSVPRRAAEKLFPPLDYTIQPPTQELVVRDLHDNTWTFRHIYRGQPKRHLLTTGWSLFVGSKRLRAGDSVLFIRDEKSQLRVGVRRANRQQTTLPSSVLSADSMHIGVLAAAAHAAANRSPFTIFYNPRACPSDFVIPLAKYRKSVYGTQLSAGMRFGMMFETEESGKRRYMGTIVGISDVDPLRWPGSKWRNIQAEWDEPGCGDKQNRVSVWEIETPESLFIFPSLTSSLKRPLQSGY…
	MtARF2	MSPPQPRCVNPKIWQRCAGAGVIIPKLHSKVYYFPKGHLEHACTSPNDHTINIINRYRPSIPCIISTVDLLADPYTDEVFAKLLLTPVTDGFIQESPRDTDQEDKGDDNVVSFVKILTKSDSNNAIGFSVPRACADLILPKLEFEVPMRSQKIFVTDVQGEVWNYNHTYHGKPKRHVLNNGWTLFVNKKKLVAGDSVVFMKNLAGKVFVGIRRHMKFAAAEAAAVPKEKLTEKTVIKAAELAEKSMAFEVVYYPSPNWNDFVVDAKVVDEAIKINWESGMGVKLSLKNEESLRMRYVQPQGTISNALSNVPNWRMLQVNWDGHENLQNQNHVNPWQVQLISKAPEMYLPFPTKRPRLAEGNNFLEDNSVERLTTVSKELNTGGPACDDLSAHNHSSLNT…
	MtARF3	MNIFMDSRDNNNNNNSSEEVERCLDPQLWHACAGGMVQMPTVNSKVYYFPQGHAEHACGPVNFMNCPKVPPLIPCKVLSIKYMADPETDEVYAKLKLVPLSGNGNGNGNDAADYDTVGGNENQDKPVSFAKTLTQSDANNGGGFSVPRYCAETIFPRLDYAADPPLQNILAKDVHGETWKFRHIYRGTPRRHLLTTGWSTFVNQKKLLAGDSIVFLRAENGDLCVGIRRAKKGIGGGHEDPLPLGWNPVGENFPLPWFTQNENQMGRNINNNNGLNSGANMTGREKVRPEAVLQAVTLAANRQPFEVIYYPRASTPEFCVKAPLVEAAMQIRWCSGIRFKMAFETEDSSRISWFMGIVSGVQFVDPLLWPNSPWRLLQVKWDEPDLLQNVRRVSPWLVE…
	MtARF4	MFVVMDSMEKTSEKCLDSQLWHACAGAMVQMPPLNTKVFYFPQGHAEHAHNKVDFSKTRVPPLIPCRISAMKYMADPETDEVYVKMKLTPLRENELDFEEDCFFGNNGLESQEKPASFAKTLTQSDANNGGGFSVPRYCAETIFPRLDYSAEPPVQTIIAKDMHGQCWKFRHIYRGTPRRHLLTTGWSNFVNHKKLVAGDSIVFLRAENGDLCVGIRRAKKGGIGGGTDQFSNSSSTWNRVSPLFGGVGSGFLCGNDNRKNGCDDLMGKVGAESVVEAVNCAVNGRSFEVVYYPRASTPEFCVKVSSVKSAMQIQWCSGMRFKMPFETEDSSRISWFMGTISSVHVQDPIRWPDSPWRLLQVVWDEPDLLQNVKCVNPWLVELVSNMPNFNLSPFTPPR…
	MtARF5	MASNHMSAVTSRAGSTNDALYKELWHACAGPLVTLPREGERVYYFPQGHMEQLEASMNQGLEQQMPSFNLPSKILCKVVNIHLRAEPETDEVYAQITLLPETDQSEVTSPDDPLPEPPRCTVHSFCKTLTASDTSTHGGFSVLRRHADDCLPPLDMTQQPPWQELVATDLHGNEWHFRHIFRGQPRRHLLTTGWSVFVSSKKLVAGDAFIFLRGENGELRVGVRRLMRQQSNMPSSVISSHSMHLGVLATASHAISTGTLFSVFYKPRTSRSEFIVSINKYLEARNHKLSVGMRFKMRFEGDEVPERRFSGTIVGVEDNKSSVWADSEWRSLKVQWDEPSSILRPDRVSPWELEPLVSTPPANSQPTQRNKRSRPPILPSTMTDSSLQGIWKSPADSPP…
	MtARF6	MSLQKQPSHVRPEIWHTCATAAVKIPKLHSRVYYFPQGHLENASPSSSSITHTHSFLQSFRPFTLCIVSAVDLLADPHTDEVFVKLLLTPITNDVHLENPKEEVANLNDRNEVVSFVKTLTRSDVNNARSFHIPRFCADNVFPQLDLEAESSSQHLFVTDVHGEVSKFYHVCRGFPKRNMLYISEWNSFVKRKKLVAGDSVIFMKDSTGKIFVGIRRNTQFVAAAAEQKKDELEKAVMEALKLAEENKAFEIVYYPQGDDWCDFVVDGNVVDESMKIQWNPRMRVKMKTDKSSRIPYQGTISIVSRTSNLWRMLQVNWDEFQVSQIPRRVNPWWVELISHKPAPTPFPQTKKFRTTQSSAQLSDKKETLLNGDGFPVDIQRVRHDLVSISGPIHSHIIL…
	MtARF7	MSLNQYHHQQQQQPSHVHPQIWQTCTGAAVQIPKLHSRVYYFPQGHLEHASSSSSNAYIHSLDLQRFRPFTICIISAVDLLADPHTDEVFAKLLLTPVTNNSCVQDPHEVPNCSNDDDVCDEVIDSFTRILALTNVSKHAFYIPRFCAENMFPPLGMEVSQHLLVTDVHGEVWKFHHVCHGFAKRNVFYTSEWASFVERKKLDVGDAVVFMKNSTGKLFVGIRRKDAAEQKKDELEKAVMEAVKLAEENKPFEIVYYPRGDDWCDFVVDGNIVDESMKIQWNPRMRVKMKTDKSSRIPYQGTITTVSRTSNLWRMLQVNWDEFQISQISRRVSPWCVELHKPAPTPFPQTKKFRTTQSSAQLSDKKETLLNDDGFPVDIQRVRHDLVSISGPIHSHIIL…
	MtARF8	MGLIDLNTTEDDETPYSAISSSSSSSHSGISTSASAAMVVPPPLPPQGSVCLELWHACAGPLISLPKKGSIVVYVPQGHFEQAHDFPVSACNIPPHVFCRVLDVKLHAEEGSDEVYCQVLLVPENQQLEQNVREGVIDADAEEEDTEAIVKSTTPHMFCKTLTASDTSTHGGFSVPRRAAEDCFPPLDYGQQRPSQELVAKDLHGSEWRFRHIYRGQPRRHLLTTGWSAFVNKKKLVSGDAVLFLRGEDGELRLGIRRAVQLKSSGSFGGLSGMQLDPGSLMDVVNALSKRSAFSVCYNPRVSSSEFIIPVNKFLKSLDCSYSAGMRFRMRFETEDAAERRFTGLIAGISDADPVRWPGSKWKCLLVRWDDIEASRHNNRVSPWEIEPSGSASNSSNLM…
	MtARF9	MRLSSASFSPPPQEGEKRVLDSELWHACAGPLVSLPAVGSRVVYFPQGHSEQVAVSTNKEVDAHIPNYPSLPPQLICQLHNLTMHADVETDEVYAQMTLQPLNAQEQKEAYLPAELGTPSKQPTNYFCKTLTASDTSTHGGFSVPRRAAEKVFPPLDFSQQPPAQELIARDLHGNEWKFRHIFRGQPKRHLLTTGWSVFVSAKRLVAGDSVLFIWNEKNQLLLGIRRASRPQTVMPSSVLSSDSMHLGLLAAAAHAAATNSRFTIFYNPRACPSEFVIPLAKYVKAVYHTRVSVGMRFRMLFETEESSVRRYMGTITGICDLDSVRWPNSHWRSVKVGWDESTAGERQPRVSLWEIEPLTTFPMYPSPFPLRLKRPWPPGLPSFHGMKDDDFGMSSPLM…
	MtARF10	MVEPKISAISPPQPSRVEPKLWQYCAGHSVKIPKLHSKVYYFPQGHLEHACLNFPNTETLSLLDGHRPFNPCIVSAVDYLADPHTDEVFVKLLLTPITDGCVHEPPAEVREDEPKGDEFVSSGKTLTLSDANNGGAFSVPRSCATSIFPQLDLETKQPSQELSVTDIHGKIWEFRHVYRGTPLRHLITTNWSKFVDEKKLVCGDSVIFMKKKNSFGDIFVGIRRHTKFGAAKITKESVMEAVELANKNIAFEVEYHPTVEGFCDFVVDAKVVEDAMKINWNCGMKIKFSLKNEDSSKRWSVFKGTISALSAPNRPWRMLEVNWDGPEIPHNPKQSPWEVELISYIPALNLQLPPTKRLRAAQGSTSLDNIERSSIPMIDFQQSPAKSLNQALLDCDTFI…
	MtARF11	MKAPSNGYLANSGEGERKAINSELWHACAGPLVSIPPVGSLVVYFPQGHSEQVAASMQKEADIIPSYPNLPSKLICMLHNVALHADPETDEVYAQMTLQPVNKYDKEAMLASDMGLKQNQQPSEFFCKTLTASDTSTHGGFSVPRRAAEKIFPPLDFSMQPPAQEIVAKDLHDTTWTFRHIYRGQPKRHLLTTGWSVFVSTKRLFAGDSVLFIRDEKQQLLLGIKRSSRQQPALSSSVISSDSMHIGILAAAAHAASNNSPFTIFYNPRTSPCEFVIPLAKYNKALYTHVSLGMRFRMMFETEDSGVRRYMGTITGISDLDPVRWKNSQWRNLQVGWDESTAGERPSRVSIWDIEPVVTPFYICPPPFFRPKFPKQPGMPEDESEIENAFKRAMPWLGD…
	MtARF12	MEIDLNDSITEVKKNVCSNGKCEKSVCCVCTLSSSSSPTCSSSSSTSAIVSSSYLELWHACAGPLTSLPKKGNVVVYFPQGHLEQVASLSLFSSLEIPTYGLQPQILCRVVNVQLLANKENDEVYTQVALLPQAELAGMCLDDKEPEGLEADDEGNGRSPTKLASHMFCKTLTASDTSTHGGFSVPRRAAEDCFPPLDYKQQRPSQELVAKDLHGVGWKFRHIYRGQPRRHLLTTGWSIFVSQKNLVSGDAVLFLRGENGELRLGIRRAARPRNGLPESIIGNQSCSPSFLSSVANAISAKSMFHVFYSPRASHADFVVPYQKYAKSIRNPVTIGTRFKMKFEMDESPERRCSSGIVTGMSDLDPYKWPKSKWRCLMVRWDEDIGANHQDRVSPWEIDP…
	MtARF13	MKLVSLIDEVNKLKFLSFFCGVGRNHVCGAKEATNTLFYRTFFTQLKEQSNQNLKPMKVAEKSLDPQLWHACAGGMVQMPSVNTKVFYFPQGHAEHAQSNVDFGDSFRIPPLILCRVASVKFLADSETDEVFSKITLIPLRNSELENDDSDGDGSENSEKPASFAKTLTQSDANNGGGFSVPRYCAETIFPRLDYSAEPPVQTVIAKDVHGEVWKFRHIYRGTPRRHLLTTGWSSFVNQKKLVAGDSIVFLRAESGELFVGIRRAKRGIVNGLETPSGWSSGNGNCGLGPYGGAFTAFLREENKLGGVGGNLGGGRVKVSGESVKEAMRLAASNQTFEVVYYPRASTPEFCIKTSAVKAAMRIQWCSGMRFKMPFETEDSSRISWFMGTISSVQVVDPI…
	MtARF14	MKLSTSGLGQQGHEGGGGEKKCLNSELWHACAGPLVSLPTAGTRVVYFPQGHSEQVSATTNREIDGQIPNYPSLPPQLVCQLHNVTMHADVETDEVYAQMTLQPLTPEEQKDTFLPMELGIPSKQPSNYFCKTLTASDTSTHGGFSVPRRAAEKVFPPLDFSQQPPAQELIARDLHDVEWKFRHIFRGQPKRHLLTTGWSIFVSAKRLVAGDSVLFIWNEKNQLLLGIRRANRPQTVMPSSVLSSDSMHIGLLAAAAHASATNSCFTVFYNPRASPSEFVIPLSKYIKAVYHTRISVGMRFRMLFETEESSVRRYMGTITGISDLDAVRWQNSHWRSVKVGWDESTAGERQPRVSLWEIEPLTTFPMYPSLFPLRLKRPWHPGTSSLLDGRDEATNALM…
	MtARF15	MNRQVLPPSPKNASSLNPKLWRAIAGAAVQIPTVNSRVYYFPQGHMDQATSLPNNLSPLLLSRPYILCSVSAVHFLADPKTDEVFAKLFLQPLNDFTVNFPRIPVIEADDGERISSFAKILTPSDANNGGGFSVPRFCADSIFPPLDYSMDPPLQNLLITDVHGLTWEFRHIYRGTPRRHLLTTGWSKFVNAKKLVAGDSVVFMKNTRGAMFIGIRRAVRFVPNRTSSGVCSDVSRLCLPICGVRSRVDDEEKLVEEKAFSRHGKGKLSPVAVAEAAEMAAQGMGFEVVYYPRAGWSDFVLKAEVVDAAMSVTWCPGMRIKMAVETDDSSRTTWFQGVVSQVSVPDHGAWRGSPWRMLHITWDEPEVLQTSKWVSPWQVELLSTTPSLHTPFPPLKRTR…
	MtARF16	MLNHGSNVSAEVGGCSDEELWKAIAGPLVDVPCVGQSVFYFPQGHMEQLEASTNQELNQRIPVLKLPTKILCRIVNIHLLAEQETDEVYAQITLVPESNQNEPTIPDPPTEELPRPKIHSFCKILTASDTSTHGGFSVLRKHATECLPPLDMSQPTPTQELVAKDLHGYEWRFKHIFRGQPRRHLLTTGWSTFVTSKRLVAGDTFVFLRGENGELRVGVRRLARQSSSMPSSVISSQSMHLGVLATASHAVATQTLFVVYYKPRTSQFIVSVNKYLSAVSNKFAVGMRFRMRFESDDSAESDKRFSGTIVGVEDISPHWANSKWRSLKVQWDEPSAITRPDRVSPWEIEPFVSSASTATVQPTAAKTKRPRPTSEIPDVDTTSAASIFWDARMSQTDMT…
	MtARF17	MKESEKGYLDPQLWHACAGGMVQIPQVNSKVFYFPQGHAEHANTNIDLRVSVSPLILCKVVGVKFMADPETDEVFAVMKLLPLRNSELGYDEGGGGGDGLENSEKPASFAKTLTQSDANNGGGFSVPRYCAETIFPRLDYAAEPPVQTVVAKDVHGELWKFRHIYRGTPRRHLLTTGWSSFVNQKKLVAGDSVVFLRAENGELCVGIRRAKKGIGGGFDGSSCGWTSGSGSNNVNCGIGPFGAFSFFLKEENKTLRNGCFDGNLSGRVRVRAEDVMEAVKLAANNQPFEVVYYPRASTPEFCVKASAVKAAMRIQWCSGMRFKMPFETEDSSRISWFMGTIASVQVVDPIRWPNSPWRLLQVTWDEPDLLQNVKRVSPWLVELVSNVPVIHFSPFTPPR…
	MtARF18	MEIDLNNEVIEVEKNALCHKECEKGFCFCVSCLSPSTCSSSSSTSPLVSSSYLELWHACAGPLTSLPKKGNVVVYFPQGHLEQFASFSPFKQLEIPNYDLQPQIFCRVVNVQLLANKENDEVYTQVTLLPQAELAGMHMEGKEVEELEGDEEGDGGSPTKSTPHMFCKTLTVSDTSTHGGFSVPRRAAEDCFPPLDYKLQRPSQELVAKDLHGVEWKFRHIYRGQPRRHLLTTGWSIFVNQKNLVSGDAVLFLRGQNGELRLGIRRAVRPRNGLPESIVGNQNCYPNFLSSVANAISTKSMFHVFYSPRASHAEFVVPYQKYVKSIKNPMTIGTRFKMRIEMDESPERRCSSGMLIGINDLDPYRWPKSKWRCLMVRWDDDTETNHQDRVSPWEIDPSS…
	MtARF19	MMGLIDLNTTEEDETPSSGSSSSTSIGSVGAGSSVCLELWHACAGPMISLPKKGSVVVYFPQGHLEHLHDFPLSFSDNIPSHVFCRVVDVKLHAEEGNDEVYCQVLLVPESEQVQQKLREGVIDGDGDGDGEGEDTDAVMKSTTPHMFCKTLTASDTSTHGGFSVPRRAAEDCFPPLDYSQQRPSQELVAKDLHGQEWKFRHIYRGQPRRHLLTTGWSAFVNKKKLVSGDAVLFLRGEDGELRLGIRRAAQLKSCSNFSSISGQQLNLGSLRDIVNALSTRCAFSIHYNPRIGSSEFIIPIHKFLKSLDYSYSVGMRFRMRFESEDAAERRFTGLIIRITDVDPVRWPGSKWKCLVVRWDDMEASRLNRVSPWEIEPSGSSSTTNSLMATSLKRTKTGL…
	MtARF20	MKAPNNGYMPNSGEGERKTINSELWHACAGPLVSLPPVGSLVVYFPQGHSEQVAASMQKQTDFIPSYPNLPSKLICMLHNVALHADPETDEVYAQMTLQPVNKYDKDAILASDFGLKQNRQPTEFFCKTLTASDTSTHGGFSVPRRAAEKIFPPLDFSMQPPAQELVAKDLHDNTWAFRHIYRGQPKRHLLTTGWSVFISTKRLFAGDSVLFIRDEKQQLLLGLRRANRQQPALSSSVISSDSMHIGILAAAAHAAANNSPFTIYYNPRASPSEFVVPLAKYNKAMYTQVSLGMRFRMMFETEESGVRRYMGTVTGISDLDPVRWKNSQWRNLQVGWDESTAGERPSRVSIWDIEPVVTPFYICPPPFFRQNFPGHPGMPDDGSDVENSFKRAMPWLGD…
	MtARF21	MSPQQPIRVDPKIWQCCAGAAVKIPKLNSHVYYFPLGHLEHVSPSPNPSTLSLLDRSRQFIPCTVSTVNLLADPVTDEVFVKLLLTPGTNNCVHEPPPEVREDQHDGVKVVSSGKTLTPSDANNGGAFSVPSECAKLIFPPLDLQAEKPSQKLSVTDIHGKEWKLRHVYRGTPLRHLITTNWSEFVDEKKLIGGDSLVFMKKSTRTGTETISVGIHRQKFGAATKIAEKSVTEAVELAEKNMAFDVVYYPTAEGWCDFVVNAKVVEDAMKNKWNSGLRIKHSLKKDNSSKRCSNFEGTISALSAPNRPWRMLEVRTAKDSALHNDIERDSSIPKIKFHSSTTRSFNEASLNSNALLHDTASTSSNCNTKKLSPGSIMLFGQIIRPVGSDLHDSDIKGED…
	MtARF22	MSSQQRRVDQKIWQCCAGSSVKIPKLYSHVYYFPLGHLEHICPSPNPNTLSHLDRSRPFILCTVSAVDLLADLCTDEVFVKLLLTPVTNKGVHEPHSLEVREDKDDDKKVVSYSKTLTPSDANNGGAFSVPVECAKLIFPPLDLNTEKPFQELSISDIHGKVWKFRHVYRGTPLRHLLTTDWSEFVDKKRLVGGDSLIFMKDSDGNISVGVRRQTKFGGAAKITEKSFTEAVELADKNLAFEVVYYPTAKGWCNFVVDAKVVEDAMNISWSLGVRIELSSKNYDSSKRCSKFEGTISALSAPNCPWRMLEVKWDEPKVSQVPERVSPWEVETISDIFALHPQFHPTKKLKKSDPDSAAFSDKKGDSFIPNIEAFLKMVPNIEFKHFVMTSSNQTLLNND…
	MtARF23	MSLPQPRRVDSKIWQIRAGPAVKIPKIGSKVYYFSEGHLEHACSSPNIETELLLCLRPPSVLCIISSVDLLANLHTDEVFAKLLLTPVTTDGSVQIQEPAPPDFPDKEENDGNNLVVQVQEPAPPEVPDEEDDDSNNLVSYVKILTQSDTQSGLFVPRECMELIFPNLDLEDPMQSEKLSVTDIQDVVWTYKYSYHVKKLNSYKFTTGWSQFVRKKKLVALDSVVFIKNSAGKIFVGICRKAMYPATEEEGGKSENLTEKAVKDAVELAGKNMAFQVVYYPTANWCDFVVDASVVDEAMKNGWEFGMGIKLRLNEFASSNSKKTYYQPKGTISNMSNVPSNVPSWRMLQVNWDGPDISQNPNRVNPWQVDIYPIPSQSSSPLQMPHSYPPIPPPLLPFP…
	MtARF24	MPSCNILPCIISAVNLFVDALTDEVFAKLLLTPLTAQEPPPPPPVVPGQEDDDGNNLVSYFKTLTTTETKSVFNISHECADLIFPKLDLEKSQIIIVTDLKSQEWGCTYVKNSRLRTGWSHFRKEKKLVAKDSVVFMKNSSAVLNAVEFADKNMEFEVVYYPTVVDDAMKIGWESGMRVKLTLKKDESSNSKTYYHPKGTISTVFNYSCNVPNWRILEDGSKILQNTNIFNPWLVEACNMTALDHAQYSSPQQIPYSSPPITVPQLPPPPPASPFIAMPELPNSTMGSLNQTWLDSDTFSAGMQGARHDHLSVSDDLLPQLTGQQVRNANFGCVRVHPYEITSDAHGGLEGLSFSP*
	MtARF25	MSLPLPPRVDPKIWQICVGPDVKIPKIHSKVYYFPRGHLEHACSSPTAATRTILDRYRSSIPCIVSSVDLFVDPHTDEVFAKLLLTPVTDQEPPPPVVPGQEDDDGDNLVSYVKTLTQSDCTRVLCVPIECSNLIFPKLDLDKSQSITVTDLKNQEWRYTYTYSNSSRLHTGWLNFVREKKLVANDSVVFIKNSAGKISVGIRRNTKFTTDEAAEGSENLTDEIKVLDAAELAEKNTAFDVVYYPTASGWRDFVVDAKTVDDAMKIGWKSGMRVKLPLKKYESSNSKMTISQLKGTISFVFNHSSNVPNWRILEVNWDGLDIPQIPNLVNPWQVEVYNIHAPSTSSSTVNNPRLAESSSPQQIPYSMPGTSGPMSQAPSEVSSLAYLCNIGLQSQLGTR*
	MtARF26	MSSPPATMSVPPPRRVKSKIWQTCAGPSVNVPKVRSKVYYFPHGHLEHACPSPNPQTITVIDGYGPSFPCIITAVDLLADPHTDEVFAKLLLSPVTEGQEFPEVVDEEDDGGDKFVSFVKTLTKSDSNNGGGFSVPRICADLIFPKLDLNSPFPSQQLSVTDVHDRVWKFAHVYRGRPKRHLFTTGWTPFVNTKKLVAGDSIVFMKNTAGDIVVGIRRNIKFAAAETKAVNNKKEEGKENGLEVKREGFSRGGRRGMLTEKAVIEAVELAEKNLAFEVIYYPRANWCNFVVDANVVDDAMKIGWASGMRVKLPLKIDESSNSKMTFFQPQGTISNVSSVPNWRMLQVNWDELEILQNQNRVNPWQVELISHTPAVHLPFLSTKKPRLVQDSALFCDDKG…
	MtARF27	MSLPLPPRVDPKIWQICAGPDVKIPKIHSKVYYFPRGHLEHACSSPTAATRTILDRYRSSIPCIVSSVDLFVDPHTDEVFAKLLLTPVTDQEPPPPVVPGQEDDDGDNLVSYVKTLTQSDCTRVLCVPIECSNLIFPKLDLDKSQSITVTDLKNQERGYTYTYSNSSRLHTGWLNFVREKKLVANDSVVFIKNSAGKISVGIRRKTKFTTDEADEGSENLTDEIKVLDAAELAEKNTAFDVVYYPTASGWRDFVVDAKTVDDAMKIGWKSGMRVKLPLKKYESSNSKMTISQLKGTISFVYNHSSNVPNWRMLEVNWDGLDIPQNPNLVNPWQVEVYNIPAPSTSSSTVNNPRLAESSSPQQIPHSMAGSSGPMSQAPSEVSSSAYPCNIGMQSQLGAQ*
	MtARF28	MMLITISNRAQSSALLSDTGELHSEAFPTKSIFTIPTKIWQKCVGASVKIPKLHSKVYYFPQGHLKHVSPHTIITLLHCYPPSISCIISAVDLLVDPHTDEVFAKLLLTPVMDGHGHEQEAPPEVPAEDDDGYNVVSFVKILTQSDCNSGCGFIVPLPCVDLILPKLSLDDPMPSQKLSVTDIQGRIWQYTHIYRGKSKRHLFSRGWTSFVNNKKLVAGDSFVFIKNSAWWLMLNWHHH*
	MtARF29	MRLQQEQKEAYLPAELGTPSKQPTNYFCKTLTASQVTQALTGDCLCLVGRLKKCFLLRHLLTTGWSVFVSAKILVAGDSVMFTWNEKNQLLFGIRHAIWPQTVMPSSVLSTDSLHLGLLAAVAHAAATNSPFTIFYNPRACPSEFVIPSLSIMLEYVKVVYHA*
	MtARF30	MKLSTSGMSQQGHEGGEKKCLNSELWHACAGPLVSLPTAGTRVVYFPQGHSEQVSATTNREIDGQIPNYPSLPPQLICQLHNVTMHADVETDEVYAQMTLQPLTPQEQKDTFLPMELGIPSKQPTNYFCKTLTASDTSTHGGFSVPRRAAEKVFPPLDFSQQPPAQELIARDLHDVEWKFRHIFRGQPKRHLLTTGWSVFVSAKRLVAGDSVLFIWNEKNQLLLGIRRASRPQTVMPSSVLSSDSMHIGLLAAAAHAAATNSCFTVFFNPRASPSEFVIPLSKYIKAVYHTRVSVGMRFRMLFETEESSVRRYMGTITSISDMDPVRWPNSHWRSVKVGWDESTAGERQPRVSLWEIEPLTTFPMYPSLFPLRLKRPWHPGTSSFLDGRDEATNGLMWM…
	MtARF31	MDPQEPKRVDREIWQCLAGPSFKIPKLNSQVFYFPLGHLEHACPSPNTEALSLINSYRPIIPCVVSDVDLLADLQTDEVFAKLILTPITNDSVHEPQEPEVRENEHGGDRLVFSGKTLTQSDANNGGAFSVPSECAKLIFPPLDLTSPMPSQVLPIKDIHNFVWNFRHTYRGSPKRHLITTKWSKFVDTKKIIGGDSLVLMKISKDKDKDKIFIGIRRHKLSAAAKITEKSVMEAAELADKNMTFEVIYYPTASHWCNFVVDAEAVKKAMQINWQSGMRVKHCLKTDESSKRSSIFQGTVSALSDPSHHPWRMLQVNWDESEVSQNPSQVSPWQIELISHTPALPLQFPPQKKLRIAHVSALSTNIERPSIPEIEFNFFNPASMNCDAFLNSMQGTRPN…
	MtARF32	MSLPLPPRVDPKIWQICVGPDVKIPKIHSKVYYFPRGHLEHACSSPTAATRTILDRYRSSIPCIVSSVDLFVDPHTDEVFAKLLLTPVTDQEPPPPVVPGQEDDDGDNLVSYVKTLTQSDCTRVLCVPIECSNLIFPKLDLDKSQSITVTDLKNQEWWYTYTYSNSSRLHTGWLNFVREKKLVANDSVVFIKNSAGKISVGIRRNTKFTTDEAVEGSENLTDEIKVLDAAELAEKNTAFDVVYYPTASGWRDFVVDAKTVDDAMKIGWKSGMRVKLPLKKYESSNSKMTISQLKGTISFVFNHSSNVPNWRILEVNWDGLDIPQIPNLVNPWQVEVYNIHAPSTSSSTVNNPRLAESSSPQQIPYSMPGTSGPMSQAPSEVSSLAYLCNIGLQSQLGTR*
	MtARF33	MMMNNGEEDELYEQLWKACAGPHVEVPRAGQRVFYFPQGHMEQLEVSTNQELNQRIPLFKLPNKILCRVVNVHLLAEQETDEVYAQITLVPESNQTEPTSLDPCPAEPPRPRTHSFSKVLTNSDTSTHGGFSVLRKHATECLPSLDMSQSTPTQELVAKDLHNYEWHFKHIFRGQPRRHLLTTGWSTFVTSKRLVAGDTFVFLRGHNGELRVGVRHLASPQSCMPSSVISGQSMHLGVLATASHAVATQTLFVVYYKPRMSQFIISVNKYMEAINQKFSVGMRFKMSFDGDDSPETDKRFSGTIIGQEDISSHWLNSKWRSLKVQWDDPASIPRPDRISPWEIEPLMASVPTSIQPAVAKYKRPRLPSEVPDFGDTTVGDSTYWEAGLAQSDITQVNNV…
	MtARF34	MVQMPEVNSQVFYFPQGHAEHACEPVNFSAYSKIPSFIPCRVEDIRYMANHETDEVYAKLRLVPMNINQVSFDNDGVAGINVSETKDKHQSFAKTLTQSDANNGGGFSCPRYCAEMIFPRMDYSGNPPFQGIYPKDVHGEKWHFRHVYRGTPKRHLLTTGWSPFVSDKKLASGDSVVFLRSENGELRVGIWREKRRNNVGVVRVEIWGKVKVLEVIEAVRLGTNMQPFDVVYYPRSGTPEFFVKTSLIGITLQIRWCPGMRFKMPIETEDSSRISWFIGTVASVQAADPSWPDSLWRLLQPSFQQPFNNISTMLMTLTNNSVLQKPNTSENVCSHSISTSTQSLKKPDHAKPHQLVLFGQTIQIDAGNETSEKKMTNHLSDLHLQGLPTRSSDERFEWN…
	MtARF35	MKEKRKGCSPTEMNMESKKKLKNVNKSVDPQLWHAVAGGMVQMPEVNSQVFYFPQGHAEHACEPVNFSSYSKIPSFIPCRVEAIRYMANHETDEVYAKLRLVPMNINQVSFDNDGVAGINVSETKDKHQSFAKTLTQSDANNGGGFSCPRYCAETLFPRLDYSANPPLQDIFPKDVHGEKWHFRHVYRGTPKRHLLTTGWSPFVSDKKLASGDSIVFLRSENGDLHVGIRRAKRRNNVGVDPLSGWKSGSGIGICAAPPYGGFPSFSGEEDNKLRRNGKGNGLLISDGMMGRGKVKALEVIEAVRLGTNMQPFDVVYYPRSGTPEFFVKTSLIGMALQIRWCPGMRFKMAIETEDSSRISWFIGTVASVQAADPSWSDSMWRLLEVTWDEPELLKNVKR…
	MtARF36	MAHLECNLRVPGGSSQQEKGVKNDDLYEELWKLCAGPLVDVPNTGDRVFYFPQGHMEQLQASTDQELNQEIPHFNLPSKILCRVVNIQLLAEQETDEVYACVALLPESDQTEPVDPDPNPSDSPKQKFHSFCKILTASDTSTHGGFSVLRKHATECLPPLDMAPATPTQELAAKDLHGFEWKFKHIYRGQPRRHLLTTGWSTFVASKRLVAGDAFVFLRGENGQLRVGVRRIAKQHSPMPSSVISSQSMHLGVLATASHAVMTRTMFVVYYKPRTSQFIVGLNKYLEAVNNHKFSVGMRFKMRFEGEDSPERRFSGTIVGVGDVSAGWSNSHWRSLKVQWDEAATIPRPERVSSWEIEPFIASPTLNVAQTSVKSKRSRPADVSSCGFWYPGSSQAHEH…
	MtARF37	MKLSSAGFSPPPQEGEKRVLDSELWHACAGPLVCLPADGSRVVYFPQGHSEQVAVSTNREVDTYIPNPSLPPQLICQLHNLTMHADTETDEVYAQMTLQPLNPEEQKEAYLPAELGTANKQPTNYFCKILTASDTSTHGGFSVPRRAAEKVFPPLDFTQQPPAQELIARDLHGNDWKFKHIFRGQPKRHLLTTGWSVFVSAKRLVAGDSVLFIWNEKNQLLLGIRRASRPQHMMPSSVLSSDSMHLGLLAAAAHAAATNSRFTIFYNPRASPSEFVIPLAKYVKAVYHTRVSVGMRFRMLFETEESSVRRYMGTITGISDLDSVRWPNSHWRSVKVGWDESTAGERQPRVSLWEIEPLTTFPMYPSPFPLRLKRPWPPGLPSFHGLKDDDFGMNSPLLW…
	MtARF38	MFGMRDLEEERNMASSEVSMKGNSVNGKGENNVDGVGDAQNGSSSSSTGREAEAALYRELWHACAGPLVTVPREGELVFYFPQGHIEQVEASTNQASEQHMPVYDLRPKILCRVINVMLKAEPDTDEVFAQVTLVPEPNQDENAVEKEAPPAPPPRFHVHSFCKTLTASDTSTHGGFSVLRRHADECLPPLDMSKQPPTQELVAKDLHGNEWRFRHIFRGQPRRHLLQSGWSVFVSSKRLVAGDAFIFLRGENGELRVGVRRAMRQQGNVPSSVISSHSMHLGVLATAWHAVLTGTMFTVYYKPRTSPAEFIVPYDQYMESLKNNYTIGMRFKMRFEGEEAPEQRFTGTIVGIEDSDSKRWPTSKWRCLKVRWDETSNIPRPERVSPWKIEPALAPPAL…
	MtARF39	MTTTLEEGPSAAIAAVASEGEDKNDGGVNSELWQACAGPLVNLPLPGTHVVYFPQGHSEQVAASLKKDGDVQVPNYSNLPSKLPCTLHSLTLHADSDTDEVYARMTLQPVSSFDMDAILRSDISLKSNKPQPEFFCKQLTASDTSTHGGFSVPRRAAEKIFPPLDFSAQPPAQELVAKDLHGNVWKFRHIYRGQPKRHLLTTGWSLFISGKRLLAGDSVLFIRDEKQQLLLGIRRANRQPTNLSSSVLSSDSMHIGILAAAAHASANNSPFTVFYNPRASPSEFVIPLAKYYRAVYSHQISPGMRFRMMFETEDSGTRRYMGTVIGVSDLDSVRWKNSQWRNLQVGWDEATAGERRSRVSIWEIEPVTAPFFICPPPFFRPKRPRQPGMPDDESFDFSN…
	MtARF40	MEIPNYHLPSKILCIVVGVQLMVKVDTDEIFTLVTLFPLLEQQEYVLEDNHALHSPDEIYSFSKLLTSMETSTQGGLYIPKQHADRCFPQLDMTLQPPMQDLVVKDLQGIEWNFRHIYCDHERAHLLTNGWNTFVNSKNLRPGDSCIFVSGENGEIGIGIRRAMKQHSHICTKLCQQSSQNIQLGALAAVVHAVSIGSLFHLQYHPWIAPFEFMIPLKTYVESIEKDYSIGTRVHMLSEVGGCPRRYGTIVGNEDIDPIRWPGSEWRCIKVQWDSMLNIERVCPWWIEPLGSPKIMLKGIPIFPLPNKTDVPNPSLLGLNNFANENITGSSSKPEYHKVDMDLEGQQYNTGNDKKSIFSIFAFFICLCFFTFVIFVFRPLL*
Oryza sativa	OsARF1	MSSQGAGGGVGDPELFAELWRACAGPLVEVPQRDERVFYFLQGHLEQLQEPTDPALLAEQ IKMFQVPYKILCKVVNVELKAETETDEVFAQITLQPDPDQENLPTLPDPPLPEQPRPVVH SFCKILTPSDTSTHGGFSVLRRHANECLPPLDMSMATPTQELITKDLHGSEWRFKHIYRG QPRRHLLTTGWSTFVTSKKLISGDAFVYLRSETGEQRVGVRRLVQKQSTMPASVISSQSM HLGVLASASHAIKTNSIFLVYYRPRLSQSQYIVSVNKYLAASKVGFNVGMRFKMSFEGED VPVKKFSGTIVGEGDLSLQWSGSEWKSLKVQWDEVTNVNGPERVSPWEIETCDGTAPAIN VPLQSATKNKRPREPSETIDLQSLEPAQEFWLS…
	OsARF2	MVGIDLNTVEEEEDEEEGGATGTVTAPAEARAGGAVCLELWHACAGPVAPLPRKGSAVVY LPQGHLEHLGAAPGSGPGAAVPPHVFCRVVDVSLHADAATDEVYAQVSLVADNEEVERRM REGEDGAACDGEGEDAVKRPARIPHMFCKTLTASDTSTHGGFSVPRRAAEDCFPPLDYSL QRPFQELVAKDLHGTEWRFRHIYRGQPRRHLLTTGWSGFINKKKLVSGDAVLFLRGEDGE LRLGVRRAAQLKNASPFPALHNQISNTSSLSEVAHAVAVKSIFHIYYNPSCTHRLSQSEF IIPYWKFMRSFSQPFSVGMRFKLRYESEDASERRRTGIIIGSREADPMWHGSKWKCLVVK WDDDVECRRPNGVSPWEIELSGSVSGSHLSTPH…
	OsARF3	MASSASSSSSPSSRPPLMALPSFYRPPWPSERGGEQRATDCWAGSPAAGGGRARATAMGI DLNNTASGGEEDAPAPGPVCRDLWHACAGPVVSLPRRGSAVVYLPQGHLSAAGAGGGIRG EVAVALPPHVACRVVDVELCADAATDEVYARLALRAEGEVFERNLHGGGIEREDDMEDGD EERKSRMLHMFCKTLTASDTSTHGGFSVPRRAAEDCFPPLDHKQLRPSQELVAKDLHGAK WRFRHIYRGQPRRHLLTTGWSSFVNKKKLVSGDAVLFLRGDDGELRLGVRRATQLKNEAI FKAFSSESSKMRTLSAVADSLKHGSVFHICYNPRATASEYVVPYWKFVKSFNHPVCIGMR FKFHFESEDVNERRSGMIAGVSEVDPIRWPGSK…
	OsARF4	MPPAAMAPPPPPQGSSTGDPLYDELWHACAGPLVTVPRVGDLVFYFPQGHIEQVEASMNQ VADSQMRLYDLPSKLLCRVLNVELKAEQDTDEVYAQVMLMPEPEQNEMAVEKTTPTSGPV QARPPVRSFCKTLTASDTSTHGGFSVLRRHADECLPPLDMTQSPPTQELVAKDLHSMDWR FRHIFRGQPRRHLLQSGWSVFVSSKRLVAGDAFIFLRGENGELRVGVRRAMRQLSNVPSS VISSQSMHLGVLATAWHAINTKSMFTVYYKPRTSPSEFIIPYDQYMESVKNNYSVGMRFR MRFEGEEAPEQRFTGTIIGSENLDPVWPESSWRSLKVRWDEPSTIPRPDRVSPWKIEPAS SPPVNPLPLSRVKRPRPNAPPASPESPILTKEA…
	OsARF6	MKLSPSAGGVSDQPPSPPEVAEEQKCLNSELWHACAGPLVSLPAVGSRVVYFPQGHSEQV AASTNKEMESQIPNYPNLPPQLICQLHNVTMHADAETDEVYAQMTLQPLSPQELKDPFLP AELGTASKQPTNYFCKTLTASDTSTHGGFSVPRRAAEKVFPPLDFTQQPPAQELMAKDLH GNEWKFRHIFRGQPKRHLLTTGWSVFVSAKRLVAGDSVLFIWNDSNQLLLGIRRANRPQT VMPSSVLSSDSMHIGLLAAAAHAASTNSRFTIFYNPRASPSEFVIPLAKYVKAVYHTRIS VGMRFRMLFETEESSVRRYMGTITGISDLDPVRWMNSHWRSVKVGWDESTAGERQPRVSL WEIEPLTTFPMYPSPFPLRLKRPWPTGLPSLYG…
	OsARF7	MAGSVVAAAAAAGGGTGSSCDALYRELWHACAGPLVTVPRQGELVYYFPQGHMEQLEAST DQQLDQHLPLFNLPSKILCKVVNVELRAETDSDEVYAQIMLQPEADQNELTSPKPEPHEP EKCNVHSFCKTLTASDTSTHGGFSVLRRHAEECLPPLDMTQNPPWQELVARDLHGNEWHF RHIFRGQPRRHLLTTGWSVFVSSKRLVAGDAFIFLRGENGELRVGVRRLMRQLNNMPSSV ISSHSMHLGVLATASHAISTGTLFSVFYKPRTSQSEFVVSANKYLEAKNSKISVGMRFKM RFEGDEAPERRFSGTIIGVGSMSTSPWANSDWRSLKVQWDEPSVVPRPDRVSPWELEPLA VSNSQPSPQPPARNKRARPPASNSIAPELPPVF…
	OsARF8	MITFADLAEPAPGAERCVDRQLWLACAGGMCTVPPVGAAVYYFPQGHAEHALGLAAPELS AARVPALVPCRVASVRYMADPDTDEVFARIRLVPLRAAEDGDVEEDGAAAGEEHEKPASF AKTLTQSDANNGGGFSVPRYCAETIFPRLDYAADPPVQTVVAKDVHGVAWNFRHIYRGTP RRHLLTTGWSTFVNQKKLVAGDSIVFLRGDGGDLHVGIRRAKRGFCGGGGGAEEASLPGW DQYGGLMRGNASPCAAAKGRGKVRAEDLVEAARLANGGQPFEVVYYPRASTPEFCVRAAA VRAAMRVQWCPGMRFKMAFETEDSSRISWFMGTVASVQVADPIRWPQSPWRLLQVTWDEP DLLQNVKRVSPWLVELVSSMPAINLSSFSPPRK…
	OsARF9	MAAAMEMAANPGGSGTCSDALFRELWHACAGPLVTVPKRGERVYYFPQGHMEQLEASTNQ QLDQYLPMFNLPSKILCSVVNVELRAEADSDEVYAQIMLQPEADQSELTSLDPELQDLEK CTAHSFCKTLTASDTSTHGGFSVLRRHAEECLPQLDMSQNPPCQELVAKDLHGTEWHFRH IFRGQPRRHLLTTGWSVFVSSKRLVAGDAFIFLRGESGELRVGVRRLMRQVNNMPSSVIS SHSMHLGVLATASHAISTGTLFSVFYKPRTSRSEFVVSVNKYLEAKKQNLSVGMRFKMRF EGDEAPERRFSGTIIGIGSVPAMSKSPWADSDWKSLKVQWDEPSAIVRPDRVSPWELEPL DASNPQPPQPPLRNKRARPPASPSVVAELPPSF…
	OsARF10	MELAGPTEGDGGGSVDSQLWAACAGSMSSVPPVGAAVYYFPQGHAEQASAAVDLSSARVP PLVPCRVVAVRFMADAESDEVFAKIRLVPLRPGDAVVDVGEAAAAEARREEENSRPRPTS FAKTLTQSDANNGGGFSVPRFCAETIFPELDYSSEPPVQSVCAKDVHGVEWTFRHIYRGT PRRHLLTTGWSPFVNKKQLTAGDSIVFMRDEGGNIHVGLRRAKRGFCSIGGDDESLSSIP GWDQYRGLMRRNATATATGGRTPPKGKVPPENVLTAATRATTGQPFEVLYYPRASTPEFC VRAAAVRTAMAVQWCPGMRFKMAFETEDSSRISWFMGTVAGVQASDPVRWPQSPWRLLQV TWDEPELLQNVKRVCPWLVELVSSMPNLHLPSF…
	OsARF11	MASSQEKAKTGVLRNAAALLDEMQLMGETQGAKKVINSELWHACAGPLVCLPQRGSLVYY FPQGHSEQVAATTRKIPNSRIPNYPNLPSQLLCQVHNITLHADKDTDEVYAQMTLQPVNS ETDVFPIPTLGAYTKSKHPTEYFCKNLTASDTSTHGGFSVPRRAAEKLFPQLDYSMQPPN QELIVRDLHDNMWTFRHIYRGQPKRHLLTTGWSLFVGAKRLKAGDSVLFIRDEKSQLLLG VRRATRQQTMLSSSVLSTDSMHIGVLAAAAHAASSGSSFTIYYNPRTSPSPFVIPVARYN KATYMQPSVGMRFAMMFETEESSKRRYTGTVVGISDYDPMRWPNSKWRNLQVEWDEHGYG ERPERVSIWDIETPENTLVFPSSTLNSKRQCLP…
	OsARF12	MSSSSAASIGPPQPPPPPAPPEEGGWLEKKCLNSELWHACAGPLVCLPTVGTRVVYFPQG HSEQVAASTNKEVEGHIPNYPNLPAQLICQLHDVTMHADVETDEVYAQMTLQPLNPQEQN DAYLPAEMGIMSKQPTNYFCKTLTASDTSTHGGFSVPRRAAERVFPPLDFTQQPPAQELI ARDIHDIEWKFRHIFRGQPKRHLLTTGWSVFVSAKRLVAGDSVLFIWNEKNQLLLGIRRA SRPQTVMPSSVLSSDSMHIGLLAAAAHAAATNSRFTIFYNPRASPSEFVIPLSKYIKAVF HTRISVGMRFRMLFETEESSVRRYMGTITEVSDADPVRWPSSYWRSVKVGWDESTAGERP PRVSLWEIEPLTTFPMYPSLFPLRVKHPWYSGV…
	OsARF14	MGIDLNTVEEEAEEGAAAAVCGELWHACAGPGVALPRRGSALVYLPQAHLAADGGGGEVP PAGAAAVPPHVACRVVGVELRADAATDEVYARLALVAEGEMLQRNFREGGGEDGAGEMEG CDAEKKPRMPHMFCKTLTASDTSTHGGFSVPRRAAEDCFPPLVIHLKEKLVTFNDYKTVR PSQELIAVDLHGTQWKFRHIYRGQPRRHLLTIGWSSFVNRKKLVSGDAVLFLRGDDGQLR LGVRRAVQLRNEALFEPVNSSDSKLRILSSVASSLENKSVFHICFNPRSGASEFIVPYWR LLKSLNHPFSIGMRFRVCYESEDANERSAGLISGISEVDPIRWPGSRWKCLLVRWDDSTD SSHQNRVSPWEIERVGGSVSVTHSLSSGSKRTK…
	OsARF15	MTGIDLNTVEEDEEEAAEEVAANGSSPAPARAGAVCLELWHACAGPVAPLPRKGGVVVYL PQGHLEHLGDAPAAAAAAAAVPPHVFCRVVDVTLLADAATDEVYAQLSLVPEKEEVARRA DDGEGEDGDGMKQRFARMPHMFCKTLTASDTSTHGGFSVPRRAAEDCFPPLDYSQQRPSQ ELVAKDLHSTEWRFRHIYRGQPRRHLLTTGWSAFVNKKKLVSGDAVLFLRGDDGELRLGV RRAAQLKNGSAFPALYNQCSNLGTLANVAHAVATESVFNIYYNPRLSQSEFIVPYWKFMK SLSQPFSVGLRFKMRYESEDATERRYTGIITGSGDTDPMWHGSKWKCLLVRWDDDAEFRR PNRVSPWEIELTSSVSGSHLSTPHSKRLKPCLP…
	OsARF17	MRLSSSSGSVLPAQAASPEAVEEQKCLNSELWHACAGPLVSLPAVGSRVVYFPQGHSEQV AASTNKEMESQIPNYPNLPPQLICQLHNVTMHADAETDEVYAQMTLQPLSPQELKDPYLP AELGSANKQPTNYFCKTLTASDTSTHGGFSVPRRAAEKVFPPLDFTQQPPAQELIAKDLH GNEWKFRHIFRGQPKRHLLTTGWSVFVSAKRLVAGDSVLFIWNDNNQLLLGIRRANRPQT VMPSSVLSSDSMHIGLLAAAAHAASTNSRFTIFYNPRASPSEFVIPLSKYVKAVYHTRIS VGMRFRMLFETEESSVRRYMGTITGISDLDAARWPNSHWRSVKVGWDESTAGERQPRVSL WEIEPLTTFPMYPSPFPLRLKRPWPTGLPSLHG…
	OsARF18	MITFVDSAAKERERESDKCLDPQLWHACAGGMVQMPPVSSKVYYFPQGHAEHAQGHGPVE FPGGRVPALVLCRVAGVRFMADPDTDEVFAKIRLVPVRANEQGYAGDADDGIGAAAAAAA QEEKPASFAKTLTQSDANNGGGFSVPRYCAETIFPRLDYSADPPVQTVLAKDVHGVVWKF RHIYRGTPRRHLLTTGWSTFVNQKKLVAGDSIVFMRTENGDLCVGIRRAKKGGVGGPEFL PPPPPPPPTPAAGGNYGGFSMFLRGDDDGNKMAAAARGKVRARVRPEEVVEAANLAVSGQ PFEVVYYPRASTPEFCVKAGAVRAAMRTQWFAGMRFKMAFETEDSSRISWFMGTVSAVQV ADPIRWPNSPWRLLQVSWDEPDLLQNVKRVSPW…
	OsARF22	MKEVGEVEEVRCLDPQLWHACAGGMVQMPAPRSRVYYFAQGHAEHADGGGGAAAAAAELG PRALPPLVLCRVEGVQFLADRDSDEVYAKIRLAPVAPGEAEFREPDELCPLGAAGDAAEP SPEKPTSFAKTLTQSDANNGGGFSVPRYCAETIFPKLDYRADPPVQTVLAKDVHGVVWKF RHIYRGTPRRHLLTTGWSTFVNQKKLVAGDSIVFLRTRHGELCVGIRRAKRMACGGMECM SGWNAPGYGGGGFSAFLKEEESKLMKGHGGGGYMKGKGKVRMADVVEAASLASSGQPFEV AYYPRASTPDFVVKAASVQAAMRIQWCSGMRFKMAFETEDSSRISWFMGTISSVQVADPN RWPNSPWRLLQVTWDEPDLLQNVKCVSPWLVEL…
	OsARF23	MATAEVGGGGGEGDAAAAAVARAGGGGGGGGGGGEDALFTELWSACAGPLVTVPRVGEKV FYFPQGHIEQVEASTNQVGEQRMQLYNLPWKILCEVMNVELKAEPDTDEVYAQLTLLPES KQQEDNGSTEEEVPSAPAAGHVRPRVHSFCKTLTASDTSTHGGFSVLRRHADECLPPLDM SRQPPTQELVAKDLHGVEWRFRHIFRGQPRRHLLQSGWSVFVSAKRLVAGDAFIFLRGEN GELRVGVRRAMRQQTNVPSSVISSHSMHLGVLATAWHAVNTGTMFTVYYKPRTSPAEFVV PYDRYMESLKQNYSIGMRFKMRFEGEEAPEQRFTGTIVGMGDSDPAGWPESKWRSLKVRW DEASSIPRPERVSPWQIEPAVSPPPVNPLPVPR…
	OsARF24	MAAAATAAASPVEGLTGGGGGGGGGVDGLFVELWRACAGPLVTVPAVGERVFYLPQGHIE QVEASTNQVAEQQGAPLYNLPWKIPCKVMNVELKAEPDTDEVYAQLTLLPEKQQDGNGSG NGNVSKDKVEEEEVVPPAATERPRVHSFCKTLTASDTSTHGGFSVLRRHADECLPPLDMS QHPPTQELVAKDLHGVEWRFRHIFRGQPRRHLLQSGWSVFVSAKRLVAGDAFIFLRGENG ELRVGVRRAMRQQANIPSSVISSHSMHLGVLATAWHAVNTGTMFTVYYKPRTSPSEFVVP RDLYKESLKRNHSIGMRFKMTFEGEEAAEQRFTGTIVGVGDSDPSGWADSKWRSLKVRWD EAASVPRPDRVSPWQIEPANSPSPVNPLPAPRT…
	OsARF25	MKLSPPASADMPQALPENDGEQRCLNSELWHACAGPLVSLPVVRSRVVYFPQGHSEQVAA STNKEVDAQIPNYPNLPPQLICQLHNVTMHADAETDEVYAQMTLQPLSPEEQKEPFLPME LGAASKQPTNYFCKTLTASDTSTHGGFSVPRRAAEKVFPPLDFSQQPPAQELIARDLHDN EWKFRHIFRGQPKRHLLTTGWSVFVSAKRLVAGDSVIFIWNDNNQLLLGIRRANRQQTVM PSSVLSSDSMHIGLLAAAAHAAATNSRFTIFYNPRASPSEFVIPLAKYVKAVYHTRVSVG MRFRMLFETEESSVRRYMGTITSISDLDSVRWPNSHWRSVKVGWDESTTGDKQPRVSLWE IEPLTTFPMYPSAFPLRLKRPWASGLPMHGMFN…
	OsARF26	MAAAAAALADDGDGIVDRAMWLACAAPNSGRLPAVGSMVFYFVDGHAEQFCQFPAPLLEQ LAVPGPRVFLCTVAAVRLRADALTNEAYADITLDPVADHDVPRLLPAPAPAAAAGGQQQQ LRYFVKTLMSSDAEYRDRFAVPMDVAKDVFPPLVDAKAVQPLIVKDLQGSPMTFDYGRNG NRVTLAKVWKKFRDDMDFVDGDSVIFMRRRDDDELYVGVRRQRTLDKPLRTRRSRPPTPL PVAVQEVIAAAGRAAAGEQFTATYRSRQDGDEFVVPREVVEEGLRLRSRFTPEMEVEFVW ALEDGAPPSVGPHGKITAIHDTTWMWRSVEIGWTGGSEMNKYANFWQVRLVGSDDFASAA PPPPLSPKRLKSSEQCPSRPPEPLPGRVFLCKV…
Sorghum bicolor	SbARF1	MKEAREEERCLDPQLWHACAGGMVQMPPVRSRVYYFPQGHAEHAHAGGAADLAAGARPLPPLVLCAVTGVRFLADPETDE VFAKIRLVPLAPGEVEFREPDEFGLGVGGVGVDPADAREKLSSFAKTLTQSDANNGGGFSVPRYCAETIFPKLDYRADPP VQTVLAKDVHGEVWKFRHIYRGTPRRHLLTTGWSTFVNQKKLVAGDSIVFLRTEHGELCVGIRRAKRVSCGGMECMSGWN APGYGALSAFLKDEEGKMIKGPGGYMRGRGKVKITDVVEAASLAASGQPFEVVYYPRASTPEFVVKAASVQNAMRNQWCP GMRFKMAFETEDSSRISWFMGTIASAQVADPIRWPNSPWRLLQVTWDEPDLLQNVKCVNPWLVEIVSSIPPIHLG…
	SbARF2	MSTCAPTRLGTTLTFAAREPPSPEPEDKGRDVHPQLWQACAGSMCAVPPVGAADYYFPQGHAEQAGAAVDLRVVPPFVAC RVAAVRLMAEPDTDDIYAKIRLVPLRPWEPVTDVGDALLGEGSRGGDGDGQQRRRRRPRPLSFAKTLTQSDVNTGGGFTV PRLCALSIFPELDYSFDPPLQFIPATDVHGVEWTFRHVYRGNPPRHLITAGWSNFVHNKKLLPGDSVVFVREEDGKVHIG LRRAKRVFCGGNAGRSGAAVAGPSDGKVPAEDVVEAARLAAAGQPFEVVHYPRASAPEFCVRADAVKESMRSPWCPGLRF KMAFETEDLSRISWFMGTIAGVEPADPARWPLSPWRLLQVTWDEPELLQNVKRVCPWRVELVSSMPNLPWFSPPP…
	SbARF3	MAQGRDPELFAELWRACAGPLVELPQTDERVFYFLQGHLEQLQEPTDPALLADQIKMFQVPNKILCKVVNVELKAETETD EMYAQITLQPEPDQMDLPTLPDPPLPETSRPVVHSFCKILTPSDTSTHGGFSVLRRHANECLPPLDMSMPTPTQELITKD LHGSEWRFKHIYRGQPRRHLLTTGWSTFVTSKKLIAGDAFVYLRSETGEQRVGVRRLVQKQSTMPASVISSQSMHLGVLA SASHAIKTNSIFLVYYRPRLSQSQYIVSLNKYLESSKIGFNVGMRFKMSFEGEDVPVKKFSGTVVDKGDLSPHWQGSDWK TLKVKWDEATNFNGPERVSSWEIEPFDASAPAINIPVQPSMKNKRPRETAESLDIHALEPAQEFWLSGRPEQHKT…
	SbARF4	MAGIDLNTVEEEDEEEAEAEAPPVAARAGGGAVCLELWHACAGPVAPLPRKGSAVVYLPQGHLEHIGGDADAAGAAVPPH VLCRVVDVTLHADGATDEVYARVSLLPEDEEAERRARARVREDEDADRDGEDGAAMKPLARTPHMFCKTLTASDTSTHGG FSVPRRAAEDCFPPLDYSQQRPSQELVAKDLHGTEWKFRHIYRGQPRRHLLTTGWSAFVNKKKLVSGDAVLFLRGEDGVL RLGVRRAAQLKIVTPIPALHNQCSSQTTLGNVAQAVATRTVFHIYYNPRLSQSEFIVPYWKFTRSLNQPISVGMRCRMRY ESDDASERRCTGIIIGSREAEPIWYGSKWKCLVVRWDDGIECHWPNRVSPWEIEVTGSVSGSHMCAPNSKRLKPC…
	SbARF5	MGIDLNMVGGEGHDRRPPPPVSRELWHACAGPVVALPRRGSLVVYLPQGHLAAAGGGDVAADLPPHVVCRVADVELCADA ATDEVYARLALVAEGEAFGRNLHGGGAEGDDDMEDLDAERKSRMLHMFCKTLTASDTSTHGGFSVPRRAAEDCFPPLDYN QLRPSQELVAKDLHGTKWKFRHIYRGQPRRHLLTTGWSSFVNKKKLVSGDAVLFLRGDDGELRLGVRRAIQLKNEALFED FSSDSTKRHTLSAVADSLKHRSVFHISYNPRATASEYIIPYHKFLKSLNHPVCVGARINFQCHNEDVSERRSGMVVRISE IDPMKWPGSKWRSLLVRWEDGAECNGQDRVSPWEIEVAGGSVSVAHSLSASSSKRTKLCAQGNLDVPTMYVTGNG…
	SbARF6	MPPAAAMALPSQAPSNSGDPLYPELWRACAGPLVTVPRVGDLVFYFPQGHIEQVEASMNQVAGNQMRLYDLPSKLLCRVL NVELKAETDTDEVYAQIMLMPEPEQTDVAAEKASSASAASPRPAVRSFCKTLTASDTSTHGGFSVLRRHADECLPPLDMT QSPPTQELVAKDLHGMEWRFRHIFRGQPRRHLLQSGWSVFVSSKRLVAGDAFIFLRGENGELRVGVRRAMRQLSNVPSSV ISSQSMHLGVLATAWHAINTKSMFTVYYKPRTSPSEFIIPYDQYMESVKNNYSIGMRFRMRFEGEEAPEQRFTGTIVGCE NLDPLWPDSSWRYLKVRWDEPSTIPRPDRVSPWKIEPASSPPVNPLPLSSRVKRPRQNAPPPSPEASVLTKESAA…
	SbARF8	MKLSPSASGGLQDQPGSPEEAEEHKCLNSELWHACAGPLVSLPAVGSRVVYFPQGHGEQVAASTNKEMEAQIPNYPSLPP QLICQLHNVTMHADAETDEVYAQMTLQPLSPQELKDPFLPAELGTASKQPTNYFCKTLTASDTSTHGGFSVPRRAAEKVF PPLDFNQQPPAQELIATDLHGNEWKFRHIFRGQPKRHLLTTGWSVFVSAKRLVAGDSVLFIWNDNNQLLLGIRRANRPQT VMPSSVLSSDSMHIGLLAAAAHAASTNSRFTIFYNPRASPCEFVIPMAKYVKAVYHTRISVGMRFRMLFETEESSVRRYM GTITGISDLDPVRWPNSHWRSVKVGWDESTAGEKQPRVSLWEIEPLTTFPMYPSPFALGLKRPWPTGLPSLYGGR…
	SbARF9	MADAGVARGPGSAGDALFRELWHACAGPLVTVPRQGELVYYFPQGHMEQLEASTDQQLDQHLPLFNLPPKILCKVVNVEL RAETDSDEVYAQIMLQPEAEQNEPTSPDAEPPEPERCNVHSFCKTLTASDTSTHGGFSVLRRHAEECLPQLDMTQNPPWQ ELVAKDLHGNEWHFRHIFRGQPRRHLLTTGWSVFVSSKRLVAGDAFIFLRGENGELRVGVRRLMRQLNNMPSSVISSHSM HLGVLATASHAISTGTLFSVFYKPRTSRSEFVVSVNKYLEAKNHKMSVGMRFKMRFEGDESPERRFSGTIIGLGSMPANS TSPWANSEWRSLKVQWDEPSAILRPDRVSPWELEPLDATNPQPPQPPLRNKRARPPASPSIAPELPPVFGFWKSP…
	SbARF10	MITFADLTEPATAGAERCVDRQLWLACAGGMCTVPPVGASVYYFPQGHAEHALGLAGTADLSAARVPALVPCRVAAVRYM ADPDTDEVFARIRLVPLRGGEADAGGLEDDAADEQEKPASFAKTLTQSDANNGGGFSVPRYCAETIFPRLDYAADPPVQT VVAKDVHGAAWKFRHIYRGTPRRHLLTTGWSTFVNQKKLVAGDSIVFLRGDSGDLHVGIRRAKRGFCGAGGGGGEEAPSP GWDHYAGLMRGNVSPCAAAKARGKVRPEDVAEAARLAAAGQSFEAVYYPRASTPEFCVRAAAVRAAMRVQWSPGMRFKMA FETEDSSRISWFMGTVAGVQVTDPIRWPQSPWRLLQVTWDEPDLLQNVKRVSPWLVELVSSMPAIHLASFSPPRK…
	SbARF11	MYTELWSLCAGPLVTVPRVGDKVYYFPQGHIEQVEASTNQVAEQHMQLYNLPWKILCEVMNVELKAEPDNDEVYAQLTLL PESKQPEENGSSQEEMPAAPPAALARPRVHSFCKTLTASDTSTHGGFSVLRRHADECLPPLDMSRQPPTQELVAKDLHGV EWRFRHIFRGQPGRLFLQSGWSVFVSAKRLVAGDAFIFLRGDNGELRVGVRRAMRQQANVPSSVISSHSMHLGVLATAWH AVNTGTMFTVYYKPRTSPAEFVVPCDRYTESLKRNYPIGMRFKMRFEGEEAPEQRFTGTIVGNVDPEQAGWAESKWRYLK VRWDEASSIPRPERVSPWQIEPAVSPPPVNPLPVHRPKRPRSNAVASLAESSAPTKEAAPKVTLETQQHALQRPL…
	SbARF12	MAAAMDAPNPAAAAGSGGMPSDALYRELWHACAGPLVTVPRQGERVYYFPQGHMEQLEASTHQQLDQYLPMFNLPPKILC SVVNVELRAEADSDEVYAQIMLQPEADQNELTSLDPEPQEPEKCTAHSFCKTLTASDTSTHGGFSVLRRHAEECLPQLDM SLNPPCQELVAKDLHGTEWHFRHIFRGQPKRHLLTTGWSVFVSSKRLVAGDAFIFMRGENGELRVGVRRLMRQVNSMPSS VISSHSMHLGVLATASHAISTGTLFSVFYKPRTSRSDFIVSVNKYLEAKKQKISVGMRFKMRFEGDEAPERRFSGTIIGI GSLPAMSKSLWADSDWRSLKVQWDEPSSILRPDRISPWEVEPLDAANPQSPQPPPRPKRPRPPASPCMVSELPSG…
	SbARF13	MSAAAACAPTRRLGTTMLTFAARLPESPEETEARRGAAAEPRGRDVDVHPRLWQACAGSMRAVPPVGAAVYYFPQGHAEH AGGAAVDLRVPPFVPCRVAAVRLMADPDTDDVYARIRLVPLRAWEPVADVGDAALVKTDGSSRGGADGDGDGDAGGGQQQ QPRPLSFAKTLTPSDANNGGGFSVPRFCALSIFPELDYSFSPPVQFVSARDVHGVEWTFRHIYRGTPRRHLLTTGWSNFV HNKKLQPGDSVVFVREEDGKVHIGLRRAKRVFCRRGGGGSNAGVAVAGPSDGKVPAEDVVEAARLAAAGQPFEVVHYPRA SAPEFVVRAAAVKESMQAPWCPGLRFKMAFETEDLSRISWFMGTIAGVEPADPARWPQSPWRLLQVTWDEPELLR…
	SbARF14	MASAQEKATSGVLRNAAALLDEMQLMGETQGAKKVINSELWHACAGPLVCLPQRGSLVYYFPQGHSEQVAATTKKIPNSR IPNYPSLPSQLLCQVHNITLHADKETDEIYAQMTLQPVHSETDVFPIPSLGAYTKSKHPTEYFCKNLTASDTSTHGGFSV PRRAAEKLFPQLDYSMQPPNQELIVRDLHDNMWTFRHIYRGQPKRHLLTTGWSLFVGAKRLKAGDSVLFIRDEKSQLLVG VRRATRQQPALSSSVLSTDSMHIGVLAAAAHAASSGGSFTIYYNPRTSPSPFVIPLARYNKATYLQPSVGMRFAMMFETE ESIKRRCTGTIVGISDYDPMRWPNSKWRNLQVEWDEHGYGERPERVSLWDIETPENMVFPSPLNSKRQCLPSYAV…
	SbARF15	MSSSSGASIGQPPPPPPAPPPEEEKKCLNSELWHACAGPLVCLPTVGTRVVYFPQGHSEQVAASTNKEVDGHIPNYPNLP PQLICQLHDVTMHADVETDEVYAQMTLQPLNPQEQNDAYLPAEMGIMSKQPTNYFCKTLTASDTSTHGGFSVPRRAAERV FPPLDFTQQPPAQELIARDIHDVEWKFRHIFRGQPKRHLLTTGWSVFVSAKRLVAGDSVLFIWNEKNQLLLGIRRASRPQ TVMPSSVLSSDSMHIGLLAAAAHAAATNSRFTIFYNPRASPSEFVIPLSKYIKAVFHTRISVGMRFRMLFETEESSVRRY MGTITEVSDADPVRWPSSYWRSVKVGWDESTAGERPPRVSLWEIEPLTTFPMYPSLFPLRVKHPWYSGVAALHDD…
	SbARF18	MAAAAPAAGGGGGAEAGCGGGGGKDPLFVELWKACAGPLSSVPPLGEKVYYFPQGHIEQVEASTNQIAEQQGTPLYNLPW KIPCKLMNIELKAEPDTDEVYAQLTLLPDKKQDENTSTTVENEEAEEEVVPHAPPTNEGPRIHSFCKTLTASDTSTHGGF SVLRRHADECLPPLDMSQHPPNQELVAKDLHGIEWRFRHIFRGQPRRHLLQSGWSVFVSAKRLVAGDAFIFLRGENGELR VGVRRALRHQTTIPSSVISSHSMHLGVLATAWHAVNTGSMFTVYYKPRTSPAEFVVSRDRYYESLKRNYSIGMRFKMRFE GEEAAEQRFTGTIVGIGASDPSGWADSKWRSLKVRWDEASSVPRPERVSPWQIEPAISPSPVNPLPVRFKRSRSS…
	SbARF19	MNLSPPKMSEPSPESDGEQRCLNSELWHACAGPLVSLPVVGSRVVYFPQGHSEQVAASTNKEVDAQIPNYPNLPPQLICQ LHNVTMHADAETEEVYAQMTLQPLSPEEQKEPFLPIELGAGSKQPTNYFCKTLTASDTSTHGGFSVPRRAAEKVFPPLDF SQQPPVQELVARDLHDNEWKFRHIFRGQPKRHLLTTGWSVFVSAKRLVAGDSIIFIWNDNNQLLLGIRRANRPQTVMPSS VLSSDSMHIGLLAAAAHAAATNSRFTIFYNPRASPSEFVIPLAKYVKAVYHTRVSVGMRFRMLFETEESSVRRYMGTITG ISDLDSERWPNSHWRSVKVGWDESTAGDKQPRVSLWEIEPLTTFPMYPTAFPLRLKRPWASGLPMFNGGRSDEFA…
	SbARF20	MGIDLNSVEEDEQAPAGAVCCGELWHACAGAGVALPRRGSAVVYLPQAHLAAGGDGGELPALAAAPRVPPHVVCRVVDVE LRADAATDEVYARLALVAEDKMFGRNIHDGETEEKDGEKEDGDGEKLTSHMFCKTLTASDTSTHGGFSVPRRAAEDCFPP LDYEQLRPSQELIAKDLHGMKWRFRHIYRGQPRRHLLTTGWSSFINKKKLVSGDAVLFLRGSDGELRLGVRRAVQLKNEA LLEAVNCTDSKLLMLSAVASSLDNRSIFHICFNPRIGASEFIVPYCKFLKGLNYPFSIGTRFKVGCKNEDANERSFGLIS GISEVDPIRWPGSKWKSLLVKWDGDTKYSHQNRVSPWDIERVGSSVSVTHCLSSCVSKRMKLCFPQGNLDAPILD…
	SbARF21	MAGIDLNDTVEEDEEEAEPGNPACSQQSRTSSAATPPPPPLTPLLQPRPGAAVCLELWHACAGPVAPLPRKGTVVVYLPQ GHLEHLGDAAAAAAGGAPAPAALPPHVFCRVVDVTLHADASTDEVYAQLALVAENEDVARRLRGGSEDGSAGDGDDGEAV KQRFSRMPHMFCKTLTASDTSTHGGFSVPRRAAEDCFPPLDYSQQRPSQELVAKDLHGTEWRFRHIYRGQPRRHLLTTGW SAFVNKKKLVSGDAVLFLRGDDGELRLGVRRAAQLKNGSAFPALYNQCSNLGSLANVAHAVATKSVFHIYYNPRLSQSEF IIPYSKFMKSFSQQFSAGLRFKMRYESDDASERRCTGVIAGIGDADPMWRGSKWKCLMVRWDDDVDFRRPNRISP…
	SbARF23	MRLSSSSGSVIPAAQPGSPEAVEEHKCLNSELWHACAGPLVSLPAVGSRVVYFPQGHSEQVAASTNKEMESQIPNYPNLP PQLICQLHNVTMHADAETDEVYAQMTLQPLNPQELKDPYLPAELGSANKQPTNYFCKTLTASDTSTHGGFSVPRRAAEKV FPPLDFTQQPPCQELMAKDLHGNEWKFRHIFRGQPKRHLLTTGWSVFVSAKRLVAGDSVLFIWNDNNQLLLGIRRANRPQ TVMPSSVLSSDSMHIGLLAAAAHAASTNSRFTIFYNPRASPSEFVIPLAKYVKAVYHTRISVGMRFRMLFETEESSVRRY MGTITGISDLDSVRWPNSHWRSVKVGWDESTAGERQPRVSLWEIEPLTTFPMYPSPFPLRLKRPWPTGLPSLHGG…
	SbARF24	MITFVDSAAMERERESDRCLDPQLWHACAGGMVQMPPVHSKVYYFPQGHAEHAQGPVVDLPAGRVPALVLCRVAAVRFMA DPDTDEVFAKIRLAPVRPNEPGYAADADDAIGAAAAGGGAQEDKPASFAKTLTQSDANNGGGFSVPRYCAETIFPRLDYS ADPPVQTVLAKDVHGVVWKFRHIYRGTPRRHLLTTGWSTFVNQKKLVAGDSIVFMRTENGDLCVGIRRAKKGGIGGPEFL HHHQPPPPPGGGGYAGFSMFLRGGEEDGSKMMATGAATRGNKVRVRVRPEEVVEAANLAVSGQPFEVVYYPRASTPEFCV KAGAVRAAMRTQWCAGMRFKMAFETEDSSRISWFMGTVSAVQVADPIRWPNSPWRLLQVAWDEPDLLQNVKRVSP…
Brachypodium distachyon	BdARF1	MTQTLPENDGEQRCLNSELWHACAGPLVSLPVVGSRVIYFPQGHSEQVAASTNKEVDGQIPNYPNLPPQLICQLHNVTMH ADVETDEVYAQMTLQPLSPEEQKEPFLPIELGAASKQPTNYFCKTLTASDTSTHGGFSVPRRSAEKVFPPLDFSLQPPCQ ELIARDLHDNEWKFRHIFRGQPKRHLLTTGWSVFVSAKRLVAGDSVIFIWNDNNQLLLGIRHANRPQTIMPSSVLSSDSM HIGLLAAAAHAAATNSRFTIFYNPRSSPSEFVIPLAKYVKSVYHTRVSVGMRFRMLFETEESSVRRYMGTVTAISDLDSV RWPNSHWRSVKVGWDESTAGEKQPRVSLWEIEPLTTFPMYPTAFPLRLKRPWASGLPSMHGMFNGVKNDDFARYS…
	BdARF2	MRLSSPAGSVLSGQAAASPEDVEEHKCLNSELWHACAGPLVSLPAVGSRVVYFPQGHSEQVAASTNKEIESQIPNYPNLP PQLICQLHNVTMNADPETDEVYAQMTLQPLNPQELKDPYLPAELGTANKQPTNYFCKTLTASDTSTHGGFSVPRRAAEKV FPPLDFTLQPPAQELFAKDLHGNEWKFRHIFRGQPKRHLLTTGWSVFVSAKRLVAGDSVLFIWNDSNQLLLGIRRATRPQ TVMPSSVLSSDSMHIGLLAAAAHAASTNSRFTIFYNPRASPCEFVIPLAKYVKAVYHTRISVGMRFRMLFETEESSVRRY MGTITGISDLDAVRWPNSHWRSVKVGWDESTAGERQPRVSLWEIEPLTTFPMYPTPFPLRLKRPWPTGLPSLHGG…
	BdARF3	MKLSPSAGGGLPDQPGSPEVAEEHKCLNSELWHACAGPLVSLPAVGSRVLYFPQGHSEQVSASTNKEIESQIPNYPNLPP QLICQLHNVIMHADAETDEVCAQMTLQPLSPQELKDPFLPAELGTANKQPTNYFCKTLTASDTSTHGGFSVPRRAAEKVF PPLDFTQQPPAQELMAKDLHGNEWKFRHIFRGQPKRHLLTTGWSVFISAKRLVAGDSVLFIWNDNNQLLLGIRRANRPQT VMPSSVLSSDSMHIGLLAAAAHAASTNSRFTIFYNPRASPSEFVIPLAKYVKAVYHTRISVGMRFRMLFETEESSVRRYM GTITGISDLDPARWPNSHWRSVKVGWDESTAGERQPRVSLWEIEPLTTIPMYSSPFPMRLKRPWPTGLPSLYGGK…
	BdARF4	MSSSSGASVGQQQPPPPLPAPPPEEEKKNLNSELWHACAGPLVCLPTVGTRVVYFPQGHSEQVAASTNKEVEGHIPNYPN LPPQLICQLHDVTMHADVETDEVYAQMTLQPLNPQEQNDAYLPAEMGIMSKQPTNYFCKTLTASDTSTHGGFSVPRRAAE RVFPPLDFTQQPPAQELIARDIHDVEWKFRHIFRGQPKRHLLTTGWSVFVSAKRLVAGDSVLFIWNEKNQLWLGIRRASR TQTVMPSSVLSSDSMHIGLLAAAAHAASTNSRFTIFYNPRACPSEFVIPLSKYIKAVFHTRISVGMRFRMLFETEESSVR RYMGTITEVSDADPVRWASSYWRSVKVGWDESTAGERPPRVSLWEIEPLTTFPMYPSLFPLRVKHPWYSGVAGLH…
	BdARF5	MASSQEKQPTFGVLRNAAALLDEMQLLGEAQGAKKVINSELWHACAGPLVFLPQRGSLVYYFPQGHSEQVAATTRKVPNS RIPNYPNLPSQLLCQVHNITMHADKETDEVYAQMTLQPVNSETDVFPIPALGSYAKSKHPPEYFCKNLTASDTSTHGGFS VPRRAAEKLFPQLDYSMQPPNQELIVRDLHDNMWTFRHIYRGQPKRHLLTTGWSLFVGAKRLKAGDSVLFIRDEKSQLLL GVRRATRQQTQLSSSVLSTDSMHIGVLAAAAHAASSGSSFTIYYNPRTSPSPFVVPLARYNKANYVQQSVGMRFAMMFET EESSKRRYTGTIVGVSDYDPIRWPNSKWRNLQVEWDEHGYGERPERVSIWDIETPENALVFPSSSLNSKRQCLPG…
	BdARF6	MNPVRRLPDARQPHQGSSSDALYRELWHACAGPLVTVPRQGERVYYFPQGHMEQLEASTDQQLDQHLPLFNLPSKILCKV VNVELRAETDSDEVYAQIMLQPETDQSEPSSADPEPHEPEKCNAHSFCKTLTASDTSTHGGFSVLRRHAEECLPPLDMTQ NPPWQELVAKDLHANEWHFRHIFRGQPRRHLLTTGWSVFVSSKRLVAGDAFIFLRGDNGDLRVGVRRLMRQLNNMPSSVI SSHSMHLGVLATASHAISTGTLFSVFYKPRTSRSEFVVSVNKYLEAKNNKMSVGMRFKMRFEGDEAPERRFSGTIIGVGS MTTSPWADSDWRSLKVQWDEPSAIPRPDRVSPWELEPLVATSIQPPQPPARNKRARPPASPSIAPEHPPVFGLWK…
	BdARF7	MSCAAAAAAAAAGGGEGDAATAAARAGGGGEGEDALFSELWSACAGPLVTVPKVGDKVFYFPQGHIEQVEASTNQVAEQR MQLYNLPWKILCEVMNVELKAESDTDEVYAQLTLLPESKQEENASTEEVSAAPSAAPVRPRVHSFCKTLTASDTSTHGGF SVLRRHADECLPPLDMSRQPPTQELTAKDLHGAEWRFRHIFRGQPRRHLLQSGWSVFVSAKRLVAGDAFIFLRGENGELR VGVRRAMRQQTNVPSSVISSHSMHLGVLATAWHAVNTGTMFTVYYKPRTSPAEFVVPYDRYMESLKRNYSIGMRFKMRFE GEEAPEQRFTGTIVGMGDSDPAGWAESKWRSLKVRWDEASSIPRPERVSPWQIEPAVSPPPINPLPVPRTKRPRP…
	BdARF8	MAAAAMEMSNHAPGSAPGICSDALFHELWHACAGPLITVPRQGERVYYFPQGHIEQLEASTNQQLDQYLPMFNLPSKILC SVVNVELRTEADSDEVYAQIMLQPQDEQSELTSAGPPQELERGTIHSFCKTLTASDTSTHGGFSVLRRHAEECLPQLDMS QNPPCQELVAKDLHGAEWHFRHIFRGQPRRHLLTTGWSVFVSSKRLVAGDAFIFLRGGNGELRVGVRRHMRQVNNMPSSV ISSHSMHLGVLATASHAISTGTLFSVFYKPRTSRSEFVVSVNKYLEAKKQNMSVGMRFKMKFEGDEALERRFSGTIVGMG STPTMPSSQWADSDWKSLKVQWDEPSSILRPDRVSLWELEPLDSANPQTPEPPLRNKRARALASPSVVPDLPPNF…
	BdARF9	MAAAATAAAGRGAGGQGGAVDELYAELWKACAGPLVSVPAVGERVFYFPQGHIEQVEASTNQVAEQQGAPLYNLPWKIPC KVMNVELKAEQDTDEVYAQLTLLPEKQNEHASTEGEKEEVPAAVPAVHERPRVHSFCKTLTASDTSTHGGFSVLRRHADE CLPPLDMSQNPPTQELMTRDLHGVEWRFRHIFRGQPKRHLLQSGWSVFVSNKRLVARDAFIFLRGENGELRVGVRRAMRQ QANIPSSVISSHSMHLGVLATAWHAVNTGSMFTVYYKPRTSPAEFVVPCDLYYESMKRNHSIGMRFKMRFEGEEAAEQRF TGTIVGIGDSDPSGWADSKWRSLKVRWDEASSVPRPDRVSPWQIEPAVSPLSVNPLQAPRNKRSRPNAIASSPEL…
	BdARF10	MPPVAMAPPPQGPSAGDPLFNELWHACAGPLVTVPRVGDLVFYFPQGHIEQVEASMNQVADNQMRLYDLPSKLLCSVINV ELKAEADTDEVYAQVMLIPENDQNEMAVEKSSSKAATTLAKPAVRSFCKTLTASDTSTHGGFSVLRRHADECLPPLDMTQ SPPTQELVAKDLHGMDWRFRHIFRGQPRRHLLQSGWSVFVSSKRLVAGDAFIFLRGESGELRVGVRRAMRQLSNVPSSVI SSHSMHLGVLATAWHAINTKSMFTVYYKPRTSPSEFIIPYDQYMESVKNNYSIGVRFRMRFEGEEAPEQRFTGTIIGSEN LDPLWPESSWRSLKVRWDEPSTIPRPDRVSPWKIEPASSPPVNPLPLSRVKRPRPNVPPASPESSALTKEGATKV…
	BdARF11	MAGIDLNTVEEDEEESAAAAAGTGGDCSSSLHSQGSSAATASASASATPPPPPPPRQQAWPPSAVCLELWHACAGPVAPM PRKGSVVVYFPQGHLEQLGGDAAAANAPVPPHVFCRVVDVSLHADASTDEVYAQLSLLPENEEAVRRKREGAEEGSGGED GETGKQRFSRMPHMFCKTLTASDTSTHGGFSVPRRAAEDCFPPLDYSQQRPSQELAAKDLHGTEWKFRHIYRGQPRRHLL TTGWSAFVNKKKLVSGDAVLFLRGDDGELRLGVRRAAQLKTGSAFPGLYSQCSNLGTLANVAHAVATKGMFRIYYNPRLS QSEFIVPYWKFTKSLSQPFSVGLRFKMRYESEDAAERRYTGIITGTGDADPMWRGSKWKCLLVRWDDDVECRRPN…
	BdARF12	MGIDLNAADDNRDARAPPPSPTAVCRELWHACAGPIVALPRRGSKVVYLPQAHLAAAGCGGDVAVALPPHVACRVVDVEL CADPSTDEVYARLALMAEGEVFERNMEGGRNEGEDDTEDGDGERKSRMLQMFCKTLTASDTSTHGGFSVPRRAAEDCFSP LDYQQIRPSQELVAKDLHGAKWRFRHIYRGQPRRHLLTTGWSSFVNKKKLVSGDAVLFLRGDDGELKLGVRRAIQLKNES LFKAFSSNSSKMNALSAVANSLKHRSVFHICYNPRDAASEFIVPYWKFLKSLNHPFCIGMRFKIQYGSEDVNERRSGMIT GVTEVDPIRWPGSNWRSLLVRWEDGTDCNSQNRLSPWEIEIVGGSVSIAQSLPASSSKRTKLCSQSNLDVPTLYG…
	BdARF13	MMGIDLNTVEEDEEEGGAAAEPARGAVCLELWHACAGPVGPLPRKGSAVVYLPQGHLEHIGDAGSAAAKVPPHVFCRVVD VNLQADAATDEVYAQVTLAVDNEESKRRVRDGENEEARDGDGEDADAMKRLPRIPHMFCKTLTASDTSTHGGFSVPRRAA EDCFPPLDYSLPRPSQELVAKDLHGTEWRFRHIYRGQPRRHLLTTGWSAFVNKKKLVSGDAVLFLRGEDGELRLGVRRVA QLKNVSPFPAPHNQDPGHSSLGNVAHALAVKSTFHVYYNPRLCQSEFIIPYWKFMRSVGQPFSAGMRFKMRYENEDASER RSTGIIIGSRESDPKSYGSKWKCLVVRWDDDIEGRRPNRVSPWDIELTGAVSGSHLSIHHSKRMKPCLPQVNPDM…
	BdARF14	MMDRGEPTNKHTPPVTTADQTTRPPPQAASSLPRLASSSSGRQAAGQGAFASRPSSSSLPKMTPPVTMPPGGGRDAELFS ELWRACAGPLVELPQPGQRVFYFLQGHLEQVLGSVVLNSPVFPPSFSFAFPFLLSVCRLSVQQPSDQKVLADQIKMFQVP YKILCRVVNVELKAEVETEEVYAQITLLPEQDQEYLPSSPDPPLPEVRRPVVHSFSKILTPSDTSTHGGFSVLRRHANEC LPPLDMSMPTPTQELICKDILGSEWRFKHIYRGQPRRHLLTTGWSTFVTSKKLVYGDAFVYLRTEEGEQRVGVRHHVQKR TAMPSSVMSSQSMHLGVLASASHALQTKSIFLVYYRPRVSQSQYIVNVNKYFLTSKLRYTVGVRFKMSFEGEEVP…
	BdARF15	MGIDLNTVEEDGDAAAASAAAGVCGELWHACAGPGVSLPRQGSALVYLPQGHLASGGGGGGEVAGAAPPVPPHVACRVLD VELCADAATDEVYARLALVAVCEMSRQNLGGTAWGEEDMEFGSGEKKPRMPHMFCKTLTASDTSTHGGFSVPRRAAEDCF PPLDYEQVRPSQELIAKDLHGTQWRFRHIYRGQPRRHLLTTGWSSFVNKKKLVSGDAVLFLRGCDGELRLGIRRAVQLRN EDLFKAVNSSDSRQRTLSAVASSFRNRSTFHVCFDPSSWFVSHVFLLLYLTRSGASEFIVPYWKFSKSLNHPLSIGMRFK LSYESEDANERSTGMISGVSEVDPIRWPGSKWRCLLVRWDGNTDCNHQHRISPWEIERVGGMNSVTHSLSASNSK…
	BdARF16	MKEVGEERCLDPQLWHACAGGMVQMPPARSRVYYFPQGHAEHANSGGGGAAAELAATVGPRLLPALVLCSVAGVRFLADP ETDEVFAKIRLVPVGPDEVAFREPEGLGPLEAEAQEKLASFAKTLTQSDANNGGGFSVPRYCAETIFPKLDYRADPPVQT VLAKDVHGEVWKFRHIYRGTPRRHLLTTGWSTFVNQKKLVAGDSIVFLRTEHGELCVGIRRAKRVTCGGMECVSGWNAPG YGGFSAFLKDEENKMMNSTGGYLKGRGKLKIADVVEAASLAANGQPFEVVYYPRASTPEFVVKAASMQAAMRIHWCPGMR FKMAFETEDSSRISWFMGTISSVQVADPIRWPNSPWRLLQVSWDEPDLLQNVKCVSPWLVELVSSIPPIHLGPFS…
	BdARF17	MITFGDLTDPAPGGAERCVDRQLWLACAGGMCTVPPVGSSVYYFPQGHAEHALGLAAAGPGVGGLSRVPALLPCRVAAVR YMADPDTDEVFAGIRLVPLRQDVQDDGAAAAGEDEEHEKPASFAKTLTQSDANNGGGFSVPRYCAETIFPRLDYSADPPV QTVVAKDVHGASWKFRHIYRGTPRRHLLTTGWSAFVNHKKLVAGDSIVFLRGDAGDLHVGIRRAKRGFCGAEEGSLPGWE NQQLYTMGPMRGGGNVSPSCKGGRRGKVRAEDVAEAARLAGSGQPFEVVYYPRASTPEFCVRAAAVRAAMRVQWCPGMRF KMAFETEDSSRISWFMGTVAGVQVADPIRWPQSPWRLLQVTWDEPDLLQNVKRVSPWLVELVSSMPAIHLASSFS…
	BdARF18	MLTFTELACPAGSSAADDAVDSQLWLACAGSMCSVPPVGAAVYYFPQGHAEQAAGAGAVDMPRVPDLVPCRVSAVRFMAD PQSDEVFAKIRLLPLRRGEPVADVGEAAAAREPLQQDADNNKPASFAKTLTQSDANNGGGFSVPRFCAETIFPALDYGAE PPVQSIFVRDVHGEEFKFRHIYRGTPRRHLLTTGWSNFVNQKKLLAGDSVVFLRASGEGGGGGEVHVGIRRARRVFCGAD VEGPSSAASGWDHYRGLMRGNASSGNDGGGKGNNNNKVTAEDVAAAARLAAAGQVFEVVYYPRASTPEFCVRAGAVKAAM QVRWCPGMRFKMAFETEDSSRISWFMGTVAGVCAADPVHWPQSPWRLLQVSWDEPELLQNVKRVCPWLVELVSSM…
	BdARF19	MITFVDSAAGERERGGDDGRCLDPQLWHACAGGMVQMPPVSSKVYYFPQGHAEHAQCGGGDFPPGAGAGRGIPALVLCRV AGVHFMADPDTDEVFAKIRLVPARPHEQPGGDAADDGGGINGAAAGHAEAEKPASFAKTLTQSDANNGGGFSVPRYCAET IFPRLDYSADPPVQTVLAKDVHGVVWKFRHIYRGTPRRHLLTTGWSSFVNQKKLVAGDSIVFMRTENGDLCVGIRRAKKG GIGGPELLPPPPPPPGTNYGGFSMFLRGEEDGSNKMMAAAAAARGKARVRVRPEEVAEAANLAASGQPFDVVYYPRASTP EFCVKAGAVRAAMRTQWCPGMRFKMAFETEDSSRISWFMGTVSAVQVSDPIRWPNSPWRLLQVTWDEPDLLQNVK…

## Sheet: Table S2A
Table S2. The parameters of conserved Auxin_resp and B3 domains from Pfam and CDD.
A. The parameters of conserved Auxin_resp and B3 domains from Pfam.
Organism	Gene name/ID	Protein length	Hmm acc	Hmm name	Alignment		Envelope		HMM		HMM Length	Bit Score	E-Value
					Start	End	Start	End	Start	End
Linum usitatissimum (Longya-10)	LuARF1	654	PF06507.15	Auxin_resp	242	321	242	321	1	83	83	101.67	2.1e-29
			PF02362.23	B3	116	216	116	218	1	99	101	76.31	1.4e-21
			PF02309.18	AUX_IAA	528	585	384	593	115	165	240	25.6	1.1e-05
			PF02309.18	AUX_IAA	596	633	586	637	197	234	240	29.71	5.9e-07
	LuARF2	602	PF06507.15	Auxin_resp	275	357	273	357	3	83	83	81.64	3.8e-23
			PF02362.23	B3	125	224	124	226	2	99	101	71.19	5.6e-20
	LuARF3	688	PF06507.15	Auxin_resp	283	364	283	365	1	82	83	119.46	6e-35
			PF02362.23	B3	157	258	157	259	1	100	101	76.97	8.9e-22
	LuARF4	659	PF06507.15	Auxin_resp	279	362	279	362	1	83	83	96.07	1.2e-27
			PF02362.23	B3	108	209	108	210	1	100	101	76.18	1.6e-21
	LuARF5	682	PF06507.15	Auxin_resp	290	373	290	373	1	83	83	108.31	1.8e-31
			PF02362.23	B3	127	228	127	229	1	100	101	75.12	3.3e-21
	LuARF6	937	PF06507.15	Auxin_resp	281	364	281	364	1	83	83	112.54	8.6e-33
			PF02362.23	B3	155	256	155	257	1	100	101	73.73	9.1e-21
			PF02309.18	AUX_IAA	822	908	796	913	128	234	240	34.74	1.7e-08
	LuARF7	683	PF06507.15	Auxin_resp	254	336	254	336	1	83	83	117.85	1.9e-34
			PF02362.23	B3	128	229	128	230	1	100	101	72	3.1e-20
			PF02309.18	AUX_IAA	522	637	518	642	99	235	240	45.91	6.6e-12
	LuARF8	649	PF02362.23	B3	126	227	126	228	1	100	101	77.68	5.3e-22
			PF06507.15	Auxin_resp	287	347	274	347	24	83	83	73.92	9.8e-21
	LuARF9	1010	PF06507.15	Auxin_resp	205	288	205	288	1	83	83	116.74	4.2e-34
			PF02362.23	B3	79	180	79	181	1	100	101	72.12	2.9e-20
			PF02309.18	AUX_IAA	895	983	841	987	126	234	240	30.12	4.4e-07
	LuARF10	847	PF06507.15	Auxin_resp	255	338	255	338	1	83	83	115.28	1.2e-33
			PF02362.23	B3	129	230	129	231	1	100	101	73.88	8.1e-21
			PF02309.18	AUX_IAA	730	820	705	824	125	235	240	30.5	3.4e-07
	LuARF11	948	PF06507.15	Auxin_resp	255	338	255	338	1	83	83	115.07	1.4e-33
			PF02362.23	B3	129	230	129	231	1	100	101	71.12	5.9e-20
			PF02309.18	AUX_IAA	828	919	806	925	122	233	240	27.81	2.2e-06
	LuARF12	595	PF06507.15	Auxin_resp	278	360	276	360	3	83	83	81.67	3.7e-23
			PF02362.23	B3	128	228	127	229	2	100	101	71.25	5.3e-20
	LuARF13	657	PF06507.15	Auxin_resp	279	362	279	362	1	83	83	95.84	1.4e-27
			PF02362.23	B3	108	209	108	210	1	100	101	76.19	1.5e-21
	LuARF14	698	PF06507.15	Auxin_resp	274	353	274	353	1	83	83	99.88	7.7e-29
			PF02362.23	B3	148	248	148	250	1	99	101	76.15	1.6e-21
			PF02309.18	AUX_IAA	562	665	414	669	115	234	240	42.63	6.6e-11
	LuARF15	820	PF06507.15	Auxin_resp	253	336	253	336	1	83	83	112.04	1.2e-32
			PF02362.23	B3	127	228	127	229	1	100	101	73.71	9.2e-21
			PF02309.18	AUX_IAA	698	787	676	792	126	235	240	32.31	9.5e-08
	LuARF16	684	PF06507.15	Auxin_resp	254	336	254	336	1	83	83	116.49	5.1e-34
			PF02362.23	B3	128	229	128	230	1	100	101	72	3.1e-20
			PF02309.18	AUX_IAA	546	589	520	600	122	165	240	26.11	7.4e-06
			PF02309.18	AUX_IAA	600	639	589	644	196	235	240	24.61	2.1e-05
	LuARF17	1032	PF06507.15	Auxin_resp	224	307	224	307	1	83	83	116.7	4.4e-34
			PF02362.23	B3	98	199	98	200	1	100	101	72.08	3e-20
			PF02309.18	AUX_IAA	917	1005	863	1009	126	234	240	30.14	4.3e-07
	LuARF18	478	PF02362.23	B3	125	226	125	227	1	100	101	64.12	8.9e-18
			PF06507.15	Auxin_resp	251	327	251	327	1	83	83	57.7	1.1e-15
	LuARF19	784	PF06507.15	Auxin_resp	325	410	325	410	1	83	83	85.22	2.9e-24
			PF02362.23	B3	198	299	198	300	1	100	101	67.37	8.7e-19
	LuARF20	820	PF06507.15	Auxin_resp	253	336	253	336	1	83	83	112.13	1.2e-32
			PF02362.23	B3	127	228	127	229	1	100	101	72.6	2e-20
			PF02309.18	AUX_IAA	698	788	676	792	126	236	240	32.26	9.8e-08
	LuARF21	1123	PF06507.15	Auxin_resp	218	300	218	300	1	83	83	120.16	3.6e-35
			PF02362.23	B3	92	193	92	194	1	100	101	69.91	1.4e-19
			PF02309.18	AUX_IAA	991	1080	970	1084	126	235	240	38.73	1e-09
	LuARF22	876	PF06507.15	Auxin_resp	255	338	255	338	1	83	83	113.75	3.6e-33
			PF02362.23	B3	129	230	129	231	1	100	101	73.81	8.5e-21
			PF02309.18	AUX_IAA	757	848	734	853	123	234	240	30.04	4.7e-07
	LuARF23	924	PF06507.15	Auxin_resp	255	338	255	338	1	83	83	115.12	1.4e-33
			PF02362.23	B3	129	230	129	231	1	100	101	71.17	5.7e-20
			PF02309.18	AUX_IAA	804	895	782	901	122	233	240	27.86	2.2e-06
	LuARF24	849	PF06507.15	Auxin_resp	287	369	287	369	1	83	83	121.36	1.5e-35
			PF02362.23	B3	161	262	161	263	1	100	101	70	1.3e-19
			PF02309.18	AUX_IAA	770	810	762	815	195	234	240	32	1.2e-07
	LuARF25	682	PF06507.15	Auxin_resp	290	373	290	373	1	83	83	108.76	1.3e-31
			PF02362.23	B3	127	228	127	229	1	100	101	75.09	3.4e-21
	LuARF26	936	PF06507.15	Auxin_resp	282	365	282	365	1	83	83	112.41	9.5e-33
			PF02362.23	B3	156	257	156	258	1	100	101	73.73	9.1e-21
			PF02309.18	AUX_IAA	823	908	795	913	129	234	240	34.75	1.7e-08
	LuARF27	677	PF06507.15	Auxin_resp	276	357	276	358	1	82	83	116.91	3.8e-34
			PF02362.23	B3	150	251	150	252	1	100	101	76.8	1e-21
	LuARF28	470	PF02362.23	B3	129	229	129	231	1	99	101	68.16	4.9e-19
			PF06507.15	Auxin_resp	255	329	253	329	3	83	83	53.85	1.8e-14
	LuARF29	792	PF06507.15	Auxin_resp	335	420	335	420	1	83	83	88.42	2.9e-25
			PF02362.23	B3	203	304	203	305	1	100	101	66.48	1.6e-18
	LuARF30	792	PF06507.15	Auxin_resp	335	420	335	420	1	83	83	88.42	2.9e-25
			PF02362.23	B3	203	304	203	305	1	100	101	66.48	1.6e-18
	LuARF31	850	PF06507.15	Auxin_resp	287	369	287	369	1	83	83	121.9	1e-35
			PF02362.23	B3	161	262	161	263	1	100	101	70	1.3e-19
			PF02309.18	AUX_IAA	701	810	581	815	106	234	240	41.8	1.2e-10
	LuARF32	791	PF06507.15	Auxin_resp	255	338	255	338	1	83	83	116.02	7.1e-34
			PF02362.23	B3	129	230	129	231	1	100	101	74.05	7.2e-21
			PF02309.18	AUX_IAA	669	758	646	762	126	235	240	31.56	1.6e-07
	LuARF33	792	PF06507.15	Auxin_resp	255	338	255	338	1	83	83	115.92	7.6e-34
			PF02362.23	B3	129	230	129	231	1	100	101	74.05	7.2e-21
			PF02309.18	AUX_IAA	670	759	648	763	126	235	240	30.42	3.6e-07
Linum usitatissimum (Heiya-14)	L.us.f.m.scaffold286.23	809	PF06507.16	Auxin_resp	242	325	242	325	1	83	83	112.15	1.2e-32
			PF02362.24	B3	116	217	116	218	1	100	101	72.63	2e-20
			PF02309.19	AUX_IAA	687	777	665	781	126	236	240	32.28	9.8e-08
	L.us.f.m.scaffold87.116	863	PF06507.16	Auxin_resp	255	338	255	338	1	83	83	115.24	1.3e-33
			PF02362.24	B3	129	230	129	231	1	100	101	73.84	8.5e-21
			PF02309.19	AUX_IAA	746	836	721	840	125	235	240	30.47	3.5e-07
	L.us.f.m.scaffold121.186	485	PF02362.24	B3	129	229	129	231	1	99	101	68.09	5.3e-19
			PF06507.16	Auxin_resp	255	329	253	329	3	83	83	53.78	1.9e-14
	L.us.f.m.scaffold8.411	690	PF06507.16	Auxin_resp	290	373	290	373	1	83	83	108.29	1.9e-31
			PF02362.24	B3	127	228	127	229	1	100	101	75.09	3.5e-21
	L.us.f.m.scaffold470.13	937	PF06507.16	Auxin_resp	281	364	281	364	1	83	83	112.54	8.8e-33
			PF02362.24	B3	155	256	155	257	1	100	101	73.73	9.3e-21
			PF02309.19	AUX_IAA	822	908	796	913	128	234	240	34.74	1.7e-08
	L.us.f.m.scaffold1.1	1060	PF06507.16	Auxin_resp	253	336	253	336	1	83	83	116.65	4.6e-34
			PF02362.24	B3	127	228	127	229	1	100	101	72.03	3.1e-20
			PF02309.19	AUX_IAA	945	1033	892	1037	126	234	240	30.02	4.8e-07
	L.us.f.m.scaffold21.224	659	PF06507.16	Auxin_resp	279	362	279	362	1	83	83	96.07	1.2e-27
			PF02362.24	B3	108	209	108	210	1	100	101	76.18	1.6e-21
	L.us.f.m.scaffold4.479	792	PF06507.16	Auxin_resp	335	420	335	420	1	83	83	88.42	3e-25
			PF02362.24	B3	203	304	203	305	1	100	101	66.48	1.7e-18
	L.us.f.m.scaffold87.117	924	PF06507.16	Auxin_resp	255	338	255	338	1	83	83	115.12	1.4e-33
			PF02362.24	B3	129	230	129	231	1	100	101	71.17	5.8e-20
			PF02309.19	AUX_IAA	804	895	782	901	122	233	240	27.86	2.2e-06
	L.us.f.m.scaffold26.190	603	PF06507.16	Auxin_resp	255	338	255	338	1	83	83	99.95	7.5e-29
			PF02362.24	B3	107	208	107	209	1	100	101	77.85	4.8e-22
	L.us.f.m.scaffold431.16	792	PF06507.16	Auxin_resp	255	338	255	338	1	83	83	115.92	7.8e-34
			PF02362.24	B3	129	230	129	231	1	100	101	74.05	7.4e-21
			PF02309.19	AUX_IAA	670	759	648	763	126	235	240	30.42	3.6e-07
	L.us.f.m.scaffold282.1	401	PF06507.16	Auxin_resp	278	360	276	360	3	83	83	82.53	2.1e-23
			PF02362.24	B3	128	228	127	229	2	100	101	72.18	2.8e-20
	L.us.f.m.scaffold630.11	670	PF06507.16	Auxin_resp	283	364	283	365	1	82	83	119.51	5.9e-35
			PF02362.24	B3	157	258	157	259	1	100	101	77.02	8.7e-22
	L.us.f.m.scaffold47.78	850	PF06507.16	Auxin_resp	287	369	287	369	1	83	83	121.9	1.1e-35
			PF02362.24	B3	161	262	161	263	1	100	101	70	1.3e-19
			PF02309.19	AUX_IAA	701	810	581	815	106	234	240	41.8	1.2e-10
	L.us.f.m.scaffold130.77	876	PF06507.16	Auxin_resp	255	338	255	338	1	83	83	113.75	3.7e-33
			PF02362.24	B3	129	230	129	231	1	100	101	73.81	8.7e-21
			PF02309.19	AUX_IAA	757	848	734	853	123	234	240	30.04	4.8e-07
	L.us.f.m.scaffold48.77	657	PF06507.16	Auxin_resp	290	373	290	373	1	83	83	107.33	3.7e-31
			PF02362.24	B3	127	228	127	229	1	100	101	75.17	3.3e-21
	L.us.f.m.scaffold555.13	791	PF06507.16	Auxin_resp	255	338	255	338	1	83	83	116.02	7.3e-34
			PF02362.24	B3	129	230	129	231	1	100	101	74.05	7.4e-21
			PF02309.19	AUX_IAA	669	758	646	762	126	235	240	31.56	1.6e-07
	L.us.f.m.scaffold316.6	657	PF06507.16	Auxin_resp	279	362	279	362	1	83	83	95.84	1.4e-27
			PF02362.24	B3	108	209	108	210	1	100	101	76.19	1.6e-21
	L.us.f.m.scaffold519.12	595	PF06507.16	Auxin_resp	278	360	276	360	3	83	83	81.67	3.8e-23
			PF02362.24	B3	128	228	127	229	2	100	101	71.25	5.5e-20
	L.us.f.m.scaffold130.78	924	PF06507.16	Auxin_resp	255	338	255	338	1	83	83	115.12	1.4e-33
			PF02362.24	B3	129	230	129	231	1	100	101	71.17	5.8e-20
			PF02309.19	AUX_IAA	804	895	782	901	122	233	240	27.86	2.2e-06
	L.us.f.m.scaffold6.49	821	PF06507.16	Auxin_resp	253	336	253	336	1	83	83	107.25	4e-31
			PF02362.24	B3	127	228	127	229	1	100	101	73.71	9.4e-21
			PF02309.19	AUX_IAA	699	788	677	793	126	235	240	32.3	9.7e-08
	L.us.f.m.scaffold166.19	683	PF06507.16	Auxin_resp	254	336	254	336	1	83	83	117.85	2e-34
			PF02362.24	B3	128	229	128	230	1	100	101	72	3.2e-20
			PF02309.19	AUX_IAA	522	637	518	642	99	235	240	45.91	6.8e-12
	L.us.f.m.scaffold87.79	818	PF06507.16	Auxin_resp	218	300	218	300	1	83	83	122.11	9.2e-36
			PF02362.24	B3	92	193	92	194	1	100	101	70.52	9.3e-20
			PF02309.19	AUX_IAA	686	775	659	779	126	235	240	39.65	5.5e-10
	L.us.f.m.scaffold215.52.1.57bf9d48	684	PF06507.16	Auxin_resp	254	336	254	336	1	83	83	116.49	5.2e-34
			PF02362.24	B3	128	229	128	230	1	100	101	72	3.2e-20
			PF02309.19	AUX_IAA	550	589	520	599	126	165	240	25.64	1.1e-05
			PF02309.19	AUX_IAA	600	639	591	644	196	235	240	24.35	2.6e-05
	L.us.f.m.scaffold55.142	677	PF06507.16	Auxin_resp	276	357	276	358	1	82	83	116.91	3.8e-34
			PF02362.24	B3	150	251	150	252	1	100	101	76.8	1e-21
	L.us.f.m.scaffold254.58	1021	PF06507.16	Auxin_resp	224	307	224	307	1	83	83	116.72	4.4e-34
			PF02362.24	B3	98	199	98	200	1	100	101	72.1	3e-20
			PF02309.19	AUX_IAA	906	994	852	998	126	234	240	30.16	4.4e-07
	L.us.f.m.scaffold73.46	602	PF06507.16	Auxin_resp	275	357	273	357	3	83	83	81.64	3.9e-23
			PF02362.24	B3	125	224	124	226	2	99	101	71.19	5.7e-20
	L.us.f.m.scaffold130.36	1127	PF06507.16	Auxin_resp	218	300	218	300	1	83	83	121.53	1.4e-35
			PF02362.24	B3	92	193	92	194	1	100	101	69.36	2.1e-19
			PF02309.19	AUX_IAA	995	1084	974	1088	126	235	240	38.72	1.1e-09
	L.us.f.m.scaffold0.253	668	PF06507.16	Auxin_resp	244	323	244	323	1	83	83	99.97	7.4e-29
			PF02362.24	B3	118	218	118	220	1	99	101	76.24	1.5e-21
			PF02309.19	AUX_IAA	532	635	384	639	115	234	240	42.47	7.6e-11
	L.us.f.m.scaffold139.54	937	PF06507.16	Auxin_resp	282	365	282	365	1	83	83	112.4	9.8e-33
			PF02362.24	B3	156	257	156	258	1	100	101	73.73	9.3e-21
			PF02309.19	AUX_IAA	824	909	796	914	129	234	240	34.75	1.7e-08
	L.us.f.m.scaffold16.110	797	PF06507.16	Auxin_resp	325	410	325	410	1	83	83	85.19	3e-24
			PF02362.24	B3	198	299	198	300	1	100	101	67.34	9.1e-19
	L.us.f.m.scaffold88.151	626	PF06507.16	Auxin_resp	261	344	261	344	1	83	83	102.66	1.1e-29
			PF02362.24	B3	113	214	113	215	1	100	101	76.7	1.1e-21
	L.us.f.m.scaffold83.139	672	PF06507.16	Auxin_resp	244	323	244	323	1	83	83	101.62	2.3e-29
			PF02362.24	B3	118	218	118	220	1	99	101	76.25	1.5e-21
			PF02309.19	AUX_IAA	530	587	386	595	115	165	240	25.5	1.2e-05
			PF02309.19	AUX_IAA	597	635	587	639	196	234	240	29.7	6.1e-07
	L.us.f.m.scaffold225.65	849	PF06507.16	Auxin_resp	287	369	287	369	1	83	83	121.36	1.6e-35
			PF02362.24	B3	161	262	161	263	1	100	101	70	1.3e-19
			PF02309.19	AUX_IAA	706	810	649	815	115	234	240	41.17	1.9e-10
	L.us.f.m.scaffold20.235	478	PF02362.24	B3	125	226	125	227	1	100	101	64.12	9.1e-18
			PF06507.16	Auxin_resp	251	327	251	327	1	83	83	57.7	1.1e-15
Linum bienne	L.bie.m.scaffold100.70	850	PF06507.16	Auxin_resp	287	369	287	369	1	83	83	121.36	1.6e-35
			PF02362.24	B3	161	262	161	263	1	100	101	70	1.3e-19
			PF02309.19	AUX_IAA	770	810	762	815	195	234	240	31.97	1.2e-07
	L.bie.m.scaffold1131.2	684	PF06507.16	Auxin_resp	254	336	254	336	1	83	83	116.49	5.2e-34
			PF02362.24	B3	128	229	128	230	1	100	101	72	3.2e-20
			PF02309.19	AUX_IAA	547	639	520	644	123	235	240	44.39	2e-11
	L.bie.m.scaffold191.27	603	PF06507.16	Auxin_resp	255	338	255	338	1	83	83	99.95	7.5e-29
			PF02362.24	B3	107	208	107	209	1	100	101	77.85	4.8e-22
	L.bie.m.scaffold400.24	820	PF06507.16	Auxin_resp	253	336	253	336	1	83	83	112.13	1.2e-32
			PF02362.24	B3	127	228	127	229	1	100	101	72.6	2.1e-20
			PF02309.19	AUX_IAA	698	788	676	792	126	236	240	32.26	1e-07
	L.bie.m.scaffold583.43	820	PF06507.16	Auxin_resp	253	336	253	336	1	83	83	112.04	1.3e-32
			PF02362.24	B3	127	228	127	229	1	100	101	73.71	9.4e-21
			PF02309.19	AUX_IAA	698	788	676	792	126	236	240	32.26	1e-07
	L.bie.m.scaffold329.51	485	PF02362.24	B3	129	229	129	231	1	99	101	68.09	5.3e-19
			PF06507.16	Auxin_resp	255	329	253	329	3	83	83	53.78	1.9e-14
	L.bie.m.scaffold560.10	719	PF06507.16	Auxin_resp	290	373	290	373	1	83	83	107.92	2.5e-31
			PF02362.24	B3	127	228	127	229	1	100	101	74.98	3.8e-21
	L.bie.m.scaffold294.25	1032	PF06507.16	Auxin_resp	224	307	224	307	1	83	83	116.7	4.5e-34
			PF02362.24	B3	98	199	98	200	1	100	101	72.08	3e-20
			PF02309.19	AUX_IAA	917	1005	863	1009	126	234	240	30.14	4.5e-07
	L.bie.m.scaffold688.12	924	PF06507.16	Auxin_resp	255	338	255	338	1	83	83	115.12	1.4e-33
			PF02362.24	B3	129	230	129	231	1	100	101	71.17	5.8e-20
			PF02309.19	AUX_IAA	804	895	782	901	122	233	240	27.86	2.2e-06
	L.bie.m.scaffold75.120	938	PF06507.16	Auxin_resp	282	365	282	365	1	83	83	112.54	8.8e-33
			PF02362.24	B3	156	257	156	258	1	100	101	73.72	9.3e-21
			PF02309.19	AUX_IAA	823	909	797	914	128	234	240	34.74	1.8e-08
	L.bie.m.scaffold200.30	924	PF06507.16	Auxin_resp	255	338	255	338	1	83	83	115.12	1.4e-33
			PF02362.24	B3	129	230	129	231	1	100	101	71.17	5.8e-20
			PF02309.19	AUX_IAA	804	895	782	901	122	233	240	27.86	2.2e-06
	L.bie.m.scaffold291.37	664	PF06507.16	Auxin_resp	279	362	279	362	1	83	83	91.73	2.8e-26
			PF02362.24	B3	108	209	108	210	1	100	101	76.17	1.6e-21
	L.bie.m.scaffold688.11	876	PF06507.16	Auxin_resp	255	338	255	338	1	83	83	113.75	3.7e-33
			PF02362.24	B3	129	230	129	231	1	100	101	73.81	8.7e-21
			PF02309.19	AUX_IAA	757	848	734	853	123	234	240	30.04	4.8e-07
	L.bie.m.scaffold29.121	683	PF06507.16	Auxin_resp	254	336	254	336	1	83	83	117.85	2e-34
			PF02362.24	B3	128	229	128	230	1	100	101	72	3.2e-20
			PF02309.19	AUX_IAA	522	637	518	642	99	235	240	45.91	6.8e-12
	L.bie.m.scaffold283.47	478	PF02362.24	B3	125	226	125	227	1	100	101	64.12	9.1e-18
			PF06507.16	Auxin_resp	251	327	251	327	1	83	83	57.07	1.8e-15
	L.bie.m.scaffold1656.1	620	PF06507.16	Auxin_resp	255	338	255	338	1	83	83	102.68	1.1e-29
			PF02362.24	B3	107	208	107	209	1	100	101	77.79	5e-22
	L.bie.m.scaffold200.72	820	PF06507.16	Auxin_resp	218	300	218	300	1	83	83	122.1	9.2e-36
			PF02362.24	B3	92	193	92	194	1	100	101	70.51	9.3e-20
			PF02309.19	AUX_IAA	688	777	664	781	126	235	240	39.42	6.5e-10
	L.bie.m.scaffold496.5	1058	PF06507.16	Auxin_resp	253	336	253	336	1	83	83	116.65	4.6e-34
			PF02362.24	B3	127	228	127	229	1	100	101	72.03	3.1e-20
			PF02309.19	AUX_IAA	943	1031	890	1035	126	234	240	30.02	4.8e-07
	L.bie.m.scaffold218.13	609	PF06507.16	Auxin_resp	261	344	261	344	1	83	83	99.93	7.6e-29
			PF02362.24	B3	113	214	113	215	1	100	101	77.83	4.9e-22
	L.bie.m.scaffold83.113	670	PF06507.16	Auxin_resp	242	321	242	321	1	83	83	99.96	7.5e-29
			PF02362.24	B3	116	216	116	218	1	99	101	76.23	1.5e-21
			PF02309.19	AUX_IAA	526	585	381	593	115	165	240	24.84	1.8e-05
			PF02309.19	AUX_IAA	596	633	585	637	197	234	240	29.69	6.1e-07
	L.bie.m.scaffold465.6	784	PF06507.16	Auxin_resp	326	411	326	411	1	83	83	88.44	2.9e-25
			PF02362.24	B3	199	300	199	301	1	100	101	67.28	9.4e-19
	L.bie.m.scaffold792.7	791	PF06507.16	Auxin_resp	255	338	255	338	1	83	83	115.92	7.8e-34
			PF02362.24	B3	129	230	129	231	1	100	101	74.05	7.4e-21
			PF02309.19	AUX_IAA	669	758	646	762	126	235	240	31.56	1.6e-07
	L.bie.m.scaffold330.41	850	PF06507.16	Auxin_resp	287	369	287	369	1	83	83	121.36	1.6e-35
			PF02362.24	B3	161	262	161	263	1	100	101	70	1.3e-19
			PF02309.19	AUX_IAA	770	810	762	815	195	234	240	31.97	1.2e-07
	L.bie.m.scaffold1113.5	647	PF06507.16	Auxin_resp	279	362	279	362	1	83	83	95.87	1.4e-27
			PF02362.24	B3	108	209	108	210	1	100	101	76.22	1.5e-21
	L.bie.m.scaffold458.16	787	PF06507.16	Auxin_resp	330	415	330	415	1	83	83	88.43	3e-25
			PF02362.24	B3	203	304	203	305	1	100	101	67.28	9.5e-19
	L.bie.m.scaffold37.43	605	PF06507.16	Auxin_resp	278	360	276	360	3	83	83	81.63	3.9e-23
			PF02362.24	B3	128	227	127	229	2	99	101	72.21	2.8e-20
	L.bie.m.scaffold3.205	604	PF06507.16	Auxin_resp	278	360	276	360	3	83	83	80.61	8.2e-23
			PF02362.24	B3	128	228	127	229	2	100	101	71.22	5.6e-20
	L.bie.m.scaffold4.158	685	PF06507.16	Auxin_resp	279	360	279	361	1	82	83	116.88	3.9e-34
			PF02362.24	B3	153	254	153	255	1	100	101	76.98	9e-22
	L.bie.m.scaffold22.134	938	PF06507.16	Auxin_resp	282	365	282	365	1	83	83	112.54	8.8e-33
			PF02362.24	B3	156	257	156	258	1	100	101	73.72	9.3e-21
			PF02309.19	AUX_IAA	823	909	797	914	128	234	240	34.74	1.8e-08
	L.bie.m.scaffold1165.1	792	PF06507.16	Auxin_resp	255	338	255	338	1	83	83	116.01	7.3e-34
			PF02362.24	B3	129	230	129	231	1	100	101	74.05	7.4e-21
			PF02309.19	AUX_IAA	670	759	647	763	126	235	240	30.33	3.9e-07
	L.bie.m.scaffold200.31	788	PF06507.16	Auxin_resp	255	338	255	338	1	83	83	115.42	1.1e-33
			PF02362.24	B3	129	230	129	231	1	100	101	74.02	7.5e-21
	L.bie.m.scaffold354.36	859	PF06507.16	Auxin_resp	218	300	218	300	1	83	83	122.02	9.8e-36
			PF02362.24	B3	92	193	92	194	1	100	101	69.87	1.5e-19
			PF02309.19	AUX_IAA	727	816	700	820	126	235	240	39.57	5.9e-10
	L.bie.m.scaffold860.15	667	PF06507.16	Auxin_resp	279	360	279	361	1	82	83	117.5	2.5e-34
			PF02362.24	B3	153	254	153	255	1	100	101	76.83	1e-21
	L.bie.m.scaffold177.50	681	PF06507.16	Auxin_resp	289	372	289	372	1	83	83	108.31	1.8e-31
			PF02362.24	B3	126	227	126	228	1	100	101	75.12	3.4e-21

## Sheet: Table S2B
B. The parameters of conserved Auxin_resp and B3 domains from CDD.
Organism	Gene name/ID	Protein length	From	To	E-Value	Bitscore	Accession	Short name	Incomplete
Linum usitatissimum (Longya-10)	LuARF1	654	242	321	6.67683e-38	134.974	pfam06507	Auxin_resp	-
			116	217	2.73185e-27	105.918	pfam02362	B3	-
			531	627	3.67817e-10	59.5829	cl03528	AUX_IAA superfamily	N
	LuARF2	602	273	357	2.95254e-29	110.707	pfam06507	Auxin_resp	-
			124	225	1.62653e-23	95.1321	pfam02362	B3	-
	LuARF3	688	283	364	4.33964e-46	158.086	pfam06507	Auxin_resp	-
			157	258	1.17218e-27	107.073	pfam02362	B3	-
	LuARF4	659	279	362	3.33052e-35	127.656	pfam06507	Auxin_resp	-
			108	209	1.94128e-26	103.607	pfam02362	B3	-
	LuARF5	682	290	373	8.27411e-42	146.145	pfam06507	Auxin_resp	-
			127	228	7.92538e-26	102.066	pfam02362	B3	-
	LuARF6	937	287	364	1.04941e-41	146.916	pfam06507	Auxin_resp	-
			155	257	1.11744e-25	102.066	pfam02362	B3	-
			835	903	2.51411e-09	57.6569	cl03528	AUX_IAA superfamily	N
	LuARF7	683	254	336	4.30021e-45	155.39	pfam06507	Auxin_resp	-
			128	229	1.12695e-25	101.295	pfam02362	B3	-
			555	630	1.60047e-07	51.8789	cl03528	AUX_IAA superfamily	N
	LuARF8	649	274	347	1.98726e-32	119.952	pfam06507	Auxin_resp	-
			126	228	7.23722e-27	104.762	pfam02362	B3	-
	LuARF9	1010	211	288	2.64314e-43	151.538	pfam06507	Auxin_resp	-
			1	56	1.09388e-33	123.625	PLN02755	PLN02755	C
			79	180	2.00816e-25	101.218	smart01019	B3	-
			834	978	2.03519e-06	49.1825	cl03528	AUX_IAA superfamily	-
	LuARF10	847	261	338	7.16665e-42	147.301	pfam06507	Auxin_resp	-
			129	231	3.87794e-27	105.918	pfam02362	B3	-
	LuARF11	948	261	338	1.0044e-41	146.916	pfam06507	Auxin_resp	-
			129	228	6.37664e-26	102.451	pfam02362	B3	-
	LuARF12	595	276	360	3.10668e-29	110.707	pfam06507	Auxin_resp	-
			127	228	7.32858e-24	95.9025	pfam02362	B3	-
	LuARF13	657	279	362	3.17151e-35	127.656	pfam06507	Auxin_resp	-
			108	209	3.20916e-26	102.836	pfam02362	B3	-
	LuARF14	698	274	353	3.55905e-37	133.434	pfam06507	Auxin_resp	-
			148	249	7.58747e-27	104.762	pfam02362	B3	-
			563	659	2.14537e-10	60.3533	cl03528	AUX_IAA superfamily	N
	LuARF15	820	259	336	3.3007e-40	142.293	pfam06507	Auxin_resp	-
			127	229	1.11235e-26	104.377	pfam02362	B3	-
			698	781	2.76983e-06	48.4121	cl03528	AUX_IAA superfamily	N
	LuARF16	684	254	336	1.26451e-44	153.849	pfam06507	Auxin_resp	-
			128	229	7.95329e-26	102.066	pfam02362	B3	-
			557	632	1.47272e-07	51.8789	cl03528	AUX_IAA superfamily	N
	LuARF17	1032	230	307	2.27282e-43	151.923	pfam06507	Auxin_resp	-
			1	62	4.19091e-34	124.781	PLN02755	PLN02755	-
			98	199	2.0537e-25	101.218	smart01019	B3	-
			922	1000	4.54706e-06	48.4121	cl03528	AUX_IAA superfamily	N
	LuARF18	478	125	226	4.1467e-22	90.4329	smart01019	B3	-
			251	327	2.8017e-19	82.202	cl05824	Auxin_resp superfamily	-
	LuARF19	784	325	410	4.64988e-32	119.181	pfam06507	Auxin_resp	-
			198	298	1.98469e-24	97.7517	smart01019	B3	-
	LuARF20	820	259	336	3.23675e-40	142.293	pfam06507	Auxin_resp	-
			127	229	3.56916e-26	103.221	pfam02362	B3	-
			698	781	2.82237e-06	48.4121	cl03528	AUX_IAA superfamily	N
	LuARF21	1123	224	300	6.08006e-44	153.464	pfam06507	Auxin_resp	-
			92	191	8.66684e-24	96.5961	smart01019	B3	-
			1006	1078	1.44425e-08	55.7309	cl03528	AUX_IAA superfamily	N
	LuARF22	876	261	338	3.10109e-41	145.375	pfam06507	Auxin_resp	-
			129	231	4.01819e-27	105.918	pfam02362	B3	-
	LuARF23	924	261	338	8.08109e-42	147.301	pfam06507	Auxin_resp	-
			129	228	6.20728e-26	102.451	pfam02362	B3	-
			456	626	0.00880141	39.8131	cl25916	FAM222A superfamily	C
	LuARF24	849	287	369	9.13089e-46	158.086	pfam06507	Auxin_resp	-
			161	262	5.27285e-25	99.6777	smart01019	B3	-
			714	804	5.63068e-09	56.5013	cl03528	AUX_IAA superfamily	N
	LuARF25	682	290	373	6.99917e-43	149.227	pfam06507	Auxin_resp	-
			127	228	5.69294e-26	102.451	pfam02362	B3	-
	LuARF26	936	288	365	3.49947e-41	145.375	pfam06507	Auxin_resp	-
			156	258	1.11619e-25	102.066	pfam02362	B3	-
			835	903	2.70897e-09	57.6569	cl03528	AUX_IAA superfamily	N
	LuARF27	677	276	356	5.88326e-45	154.62	pfam06507	Auxin_resp	-
			150	251	3.45868e-28	108.614	pfam02362	B3	-
	LuARF28	470	129	231	7.47802e-24	95.5173	pfam02362	B3	-
			255	329	1.21906e-17	77.1944	cl05824	Auxin_resp superfamily	-
	LuARF29	792	335	420	3.64134e-33	122.263	pfam06507	Auxin_resp	-
			203	303	3.52528e-24	97.3665	smart01019	B3	-
	LuARF30	792	335	420	3.60607e-33	122.263	pfam06507	Auxin_resp	-
			203	303	3.52528e-24	97.3665	smart01019	B3	-
	LuARF31	850	287	369	3.35751e-46	159.242	pfam06507	Auxin_resp	-
			161	262	5.27937e-25	99.6777	smart01019	B3	-
			729	804	3.82299e-09	56.8865	cl03528	AUX_IAA superfamily	N
	LuARF32	791	261	338	1.68612e-41	145.76	pfam06507	Auxin_resp	-
			129	231	1.12378e-26	104.377	pfam02362	B3	-
			670	752	4.6164e-07	50.7233	cl03528	AUX_IAA superfamily	N
	LuARF33	792	261	338	1.75951e-41	145.76	pfam06507	Auxin_resp	-
			129	231	1.1253e-26	104.377	pfam02362	B3	-
			671	753	1.16323e-06	49.5677	cl03528	AUX_IAA superfamily	N
Linum usitatissimum (Heiya-14)	L.us.f.m.scaffold286.23	809	248	325	4.18512e-40	141.908	pfam06507	Auxin_resp	-
			116	218	3.69351e-26	103.221	pfam02362	B3	-
			687	770	2.72698e-06	48.4121	pfam02309	AUX_IAA	N
	L.us.f.m.scaffold87.116	863	261	338	6.86295e-42	147.301	pfam06507	Auxin_resp	-
			129	231	3.95534e-27	105.918	pfam02362	B3	-
	L.us.f.m.scaffold121.186	485	129	231	5.7282e-24	95.9025	pfam02362	B3	-
			255	329	1.15703e-17	77.5796	pfam06507	Auxin_resp	-
	L.us.f.m.scaffold8.411	690	290	373	9.17386e-42	146.145	pfam06507	Auxin_resp	-
			127	228	9.95398e-26	101.681	pfam02362	B3	-
	L.us.f.m.scaffold470.13	937	287	364	1.04941e-41	146.916	pfam06507	Auxin_resp	-
			155	257	1.11744e-25	102.066	pfam02362	B3	-
			835	903	2.51411e-09	57.6569	pfam02309	AUX_IAA	N
	L.us.f.m.scaffold1.1	1060	259	336	1.38474e-43	152.308	pfam06507	Auxin_resp	-
			127	228	2.11166e-25	101.218	smart01019	B3	-
			884	1028	1.7468e-06	49.5677	pfam02309	AUX_IAA	-
	L.us.f.m.scaffold21.224	659	279	362	3.33052e-35	127.656	pfam06507	Auxin_resp	-
			108	209	1.94128e-26	103.607	pfam02362	B3	-
	L.us.f.m.scaffold4.479	792	335	420	3.57114e-33	122.263	pfam06507	Auxin_resp	-
			203	303	3.52528e-24	97.3665	smart01019	B3	-
	L.us.f.m.scaffold87.117	924	261	338	1.34025e-41	146.53	pfam06507	Auxin_resp	-
			129	228	6.20728e-26	102.451	pfam02362	B3	-
	L.us.f.m.scaffold26.190	603	255	338	4.88016e-39	137.671	pfam06507	Auxin_resp	-
			107	209	1.63908e-27	106.303	pfam02362	B3	-
	L.us.f.m.scaffold431.16	792	261	338	1.75951e-41	145.76	pfam06507	Auxin_resp	-
			129	231	1.1253e-26	104.377	pfam02362	B3	-
			671	753	1.16323e-06	49.5677	pfam02309	AUX_IAA	N
	L.us.f.m.scaffold282.1	401	276	360	6.62728e-29	107.625	pfam06507	Auxin_resp	-
			127	228	6.64823e-24	94.7469	pfam02362	B3	-
	L.us.f.m.scaffold630.11	670	283	364	2.61401e-46	158.472	pfam06507	Auxin_resp	-
			157	258	7.43488e-28	107.459	pfam02362	B3	-
	L.us.f.m.scaffold47.78	850	287	369	3.35751e-46	159.242	pfam06507	Auxin_resp	-
			161	262	5.27937e-25	99.6777	smart01019	B3	-
			729	804	3.82299e-09	56.8865	pfam02309	AUX_IAA	N
	L.us.f.m.scaffold130.77	876	261	338	3.10109e-41	145.375	pfam06507	Auxin_resp	-
			129	231	4.01819e-27	105.918	pfam02362	B3	-
	L.us.f.m.scaffold48.77	657	290	373	8.4296e-42	145.76	pfam06507	Auxin_resp	-
			127	228	6.66419e-26	102.066	pfam02362	B3	-
	L.us.f.m.scaffold555.13	791	261	338	1.68612e-41	145.76	pfam06507	Auxin_resp	-
			129	231	1.12378e-26	104.377	pfam02362	B3	-
			670	752	4.6164e-07	50.7233	pfam02309	AUX_IAA	N
	L.us.f.m.scaffold316.6	657	279	362	3.17151e-35	127.656	pfam06507	Auxin_resp	-
			108	209	3.20916e-26	102.836	pfam02362	B3	-
	L.us.f.m.scaffold519.12	595	276	360	3.10668e-29	110.707	pfam06507	Auxin_resp	-
			127	228	7.32858e-24	95.9025	pfam02362	B3	-
	L.us.f.m.scaffold130.78	924	261	338	8.08109e-42	147.301	pfam06507	Auxin_resp	-
			129	228	6.20728e-26	102.451	pfam02362	B3	-
			456	626	0.00880141	39.8131	pfam15258	FAM222A	C
	L.us.f.m.scaffold6.49	821	259	336	5.36183e-39	138.826	pfam06507	Auxin_resp	-
			127	229	1.30111e-26	104.377	pfam02362	B3	-
			699	782	2.67141e-06	48.4121	pfam02309	AUX_IAA	N
	L.us.f.m.scaffold166.19	683	254	336	4.00654e-45	155.39	pfam06507	Auxin_resp	-
			128	229	9.93056e-26	101.681	pfam02362	B3	-
			555	630	1.60047e-07	51.8789	pfam02309	AUX_IAA	N
	L.us.f.m.scaffold87.79	818	224	300	3.7097e-44	153.464	pfam06507	Auxin_resp	-
			92	191	6.22531e-24	96.5961	smart01019	B3	-
			701	773	1.43042e-08	55.3457	pfam02309	AUX_IAA	N
	L.us.f.m.scaffold215.52.1.57bf9d48	684	254	336	1.44176e-44	153.849	pfam06507	Auxin_resp	-
			128	229	9.94791e-26	101.681	pfam02362	B3	-
			557	632	1.48669e-07	51.8789	pfam02309	AUX_IAA	N
	L.us.f.m.scaffold55.142	677	276	356	5.88326e-45	154.62	pfam06507	Auxin_resp	-
			150	251	3.45868e-28	108.614	pfam02362	B3	-
	L.us.f.m.scaffold254.58	1021	230	307	2.38099e-43	151.538	pfam06507	Auxin_resp	-
			1	62	4.14562e-34	124.781	PLN02755	PLN02755	-
			98	199	2.03093e-25	101.218	smart01019	B3	-
			911	989	4.45091e-06	48.4121	pfam02309	AUX_IAA	N
	L.us.f.m.scaffold73.46	602	273	357	2.95254e-29	110.707	pfam06507	Auxin_resp	-
			124	225	1.62653e-23	95.1321	pfam02362	B3	-
	L.us.f.m.scaffold130.36	1127	224	300	1.1835e-44	155.39	pfam06507	Auxin_resp	-
			92	191	8.69886e-24	96.5961	smart01019	B3	-
			1010	1082	1.46376e-08	55.7309	pfam02309	AUX_IAA	N
	L.us.f.m.scaffold0.253	668	244	323	3.00154e-37	133.434	pfam06507	Auxin_resp	-
			118	219	4.62834e-27	105.533	pfam02362	B3	-
			533	629	1.68242e-10	60.7385	pfam02309	AUX_IAA	N
	L.us.f.m.scaffold139.54	937	288	365	3.47017e-41	145.375	pfam06507	Auxin_resp	-
			156	258	1.11744e-25	102.066	pfam02362	B3	-
			836	904	2.79053e-09	57.6569	pfam02309	AUX_IAA	N
	L.us.f.m.scaffold16.110	797	325	410	3.24426e-32	119.566	pfam06507	Auxin_resp	-
			198	298	2.01946e-24	97.7517	smart01019	B3	-
	L.us.f.m.scaffold88.151	626	261	344	3.09906e-40	141.138	pfam06507	Auxin_resp	-
			113	215	4.86141e-27	105.147	pfam02362	B3	-
	L.us.f.m.scaffold83.139	672	244	323	6.12112e-38	135.36	pfam06507	Auxin_resp	-
			118	219	2.3132e-27	106.303	pfam02362	B3	-
			533	629	4.86617e-10	59.1977	pfam02309	AUX_IAA	N
	L.us.f.m.scaffold225.65	849	287	369	9.78183e-46	158.086	pfam06507	Auxin_resp	-
			161	262	5.27285e-25	99.6777	smart01019	B3	-
			714	804	5.68428e-09	56.5013	pfam02309	AUX_IAA	N
	L.us.f.m.scaffold20.235	478	125	226	3.98557e-22	90.4329	smart01019	B3	-
			251	327	2.74715e-19	82.202	pfam06507	Auxin_resp	-
Linum bienne	L.bie.m.scaffold100.70	850	287	369	8.06111e-46	158.472	pfam06507	Auxin_resp	-
			161	262	5.27937e-25	99.6777	smart01019	B3	-
			729	804	3.78692e-09	56.8865	pfam02309	AUX_IAA	N
	L.bie.m.scaffold1131.2	684	254	336	1.93177e-44	153.464	pfam06507	Auxin_resp	-
			128	229	9.02564e-26	101.681	pfam02362	B3	-
			557	632	1.77861e-07	51.8789	pfam02309	AUX_IAA	N
	L.bie.m.scaffold191.27	603	255	338	4.15038e-39	138.056	pfam06507	Auxin_resp	-
			107	209	1.22086e-27	106.688	pfam02362	B3	-
	L.bie.m.scaffold400.24	820	259	336	3.23675e-40	142.293	pfam06507	Auxin_resp	-
			127	229	3.56916e-26	103.221	pfam02362	B3	-
			698	781	2.82237e-06	48.4121	pfam02309	AUX_IAA	N
	L.bie.m.scaffold583.43	820	259	336	4.0932e-40	142.293	pfam06507	Auxin_resp	-
			127	229	1.20226e-26	104.377	pfam02362	B3	-
			698	781	2.84901e-06	48.4121	pfam02309	AUX_IAA	N
	L.bie.m.scaffold329.51	485	129	231	6.45457e-24	95.5173	pfam02362	B3	-
			255	329	1.27603e-17	77.1944	pfam06507	Auxin_resp	-
	L.bie.m.scaffold560.10	719	290	373	3.50108e-42	147.301	pfam06507	Auxin_resp	-
			127	228	1.13879e-25	101.681	pfam02362	B3	-
	L.bie.m.scaffold294.25	1032	230	307	2.40917e-43	151.538	pfam06507	Auxin_resp	-
			1	62	4.19091e-34	124.781	PLN02755	PLN02755	-
			98	199	2.0537e-25	101.218	smart01019	B3	-
			922	1000	4.58995e-06	48.4121	pfam02309	AUX_IAA	N
	L.bie.m.scaffold688.12	924	261	338	8.90687e-42	146.916	pfam06507	Auxin_resp	-
			129	228	6.20728e-26	102.451	pfam02362	B3	-
	L.bie.m.scaffold75.120	938	288	365	1.01074e-41	146.916	pfam06507	Auxin_resp	-
			156	258	1.1187e-25	102.066	pfam02362	B3	-
			836	904	2.42347e-09	57.6569	pfam02309	AUX_IAA	N
	L.bie.m.scaffold200.30	924	261	338	7.54903e-42	147.301	pfam06507	Auxin_resp	-
			129	228	6.20728e-26	102.451	pfam02362	B3	-
			456	626	0.00887716	39.8131	pfam15258	FAM222A	C
	L.bie.m.scaffold291.37	664	279	362	7.65826e-34	123.804	pfam06507	Auxin_resp	-
			108	209	1.76165e-26	103.607	pfam02362	B3	-
	L.bie.m.scaffold688.11	876	261	338	3.45215e-41	145.375	pfam06507	Auxin_resp	-
			129	231	4.01819e-27	105.918	pfam02362	B3	-
	L.bie.m.scaffold29.121	683	254	336	4.388e-45	155.005	pfam06507	Auxin_resp	-
			128	229	1.02247e-25	101.681	pfam02362	B3	-
			555	630	1.66203e-07	51.8789	pfam02309	AUX_IAA	N
	L.bie.m.scaffold283.47	478	125	226	3.75552e-22	90.4329	smart01019	B3	-
			251	327	5.05299e-19	81.4316	pfam06507	Auxin_resp	-
	L.bie.m.scaffold1656.1	620	255	338	2.06702e-40	141.908	pfam06507	Auxin_resp	-
			107	209	1.33925e-27	106.688	pfam02362	B3	-
	L.bie.m.scaffold200.72	820	224	300	3.55607e-44	153.464	pfam06507	Auxin_resp	-
			92	191	6.24133e-24	96.5961	smart01019	B3	-
			703	775	1.38119e-08	55.3457	pfam02309	AUX_IAA	N
	L.bie.m.scaffold496.5	1058	259	336	1.30377e-43	152.694	pfam06507	Auxin_resp	-
			127	228	2.10752e-25	101.218	smart01019	B3	-
			882	1026	1.80994e-06	49.5677	pfam02309	AUX_IAA	-
	L.bie.m.scaffold218.13	609	261	344	4.93491e-39	137.671	pfam06507	Auxin_resp	-
			113	215	1.37344e-27	106.688	pfam02362	B3	-
	L.bie.m.scaffold83.113	670	242	321	2.25087e-37	133.819	pfam06507	Auxin_resp	-
			116	217	4.21561e-27	105.533	pfam02362	B3	-
			531	627	7.64873e-10	58.8125	pfam02309	AUX_IAA	N
	L.bie.m.scaffold465.6	784	326	411	3.35815e-33	122.263	pfam06507	Auxin_resp	-
			199	299	1.42615e-24	98.1369	smart01019	B3	-
	L.bie.m.scaffold792.7	791	261	338	1.73661e-41	145.76	pfam06507	Auxin_resp	-
			129	231	1.23845e-26	104.377	pfam02362	B3	-
			670	752	4.28122e-07	50.7233	pfam02309	AUX_IAA	N
	L.bie.m.scaffold330.41	850	287	369	8.06111e-46	158.472	pfam06507	Auxin_resp	-
			161	262	5.27937e-25	99.6777	smart01019	B3	-
			729	804	3.78692e-09	56.8865	pfam02309	AUX_IAA	N
	L.bie.m.scaffold1113.5	647	279	362	2.76292e-35	127.656	pfam06507	Auxin_resp	-
			108	209	2.85073e-26	103.221	pfam02362	B3	-
	L.bie.m.scaffold458.16	787	330	415	4.06017e-33	122.263	pfam06507	Auxin_resp	-
			203	303	1.43192e-24	98.1369	smart01019	B3	-
	L.bie.m.scaffold37.43	605	276	360	2.70651e-29	110.707	pfam06507	Auxin_resp	-
			127	228	3.82779e-24	97.0581	pfam02362	B3	-
	L.bie.m.scaffold3.205	604	276	360	1.71807e-28	108.396	pfam06507	Auxin_resp	-
			127	228	5.8098e-24	96.2877	pfam02362	B3	-
	L.bie.m.scaffold4.158	685	279	359	1.24925e-44	153.849	pfam06507	Auxin_resp	-
			153	254	1.03688e-27	107.073	pfam02362	B3	-
	L.bie.m.scaffold22.134	938	288	365	1.01074e-41	146.916	pfam06507	Auxin_resp	-
			156	258	1.1187e-25	102.066	pfam02362	B3	-
			836	904	2.42347e-09	57.6569	pfam02309	AUX_IAA	N
	L.bie.m.scaffold1165.1	792	261	338	1.62638e-41	146.145	pfam06507	Auxin_resp	-
			129	231	1.22813e-26	104.377	pfam02362	B3	-
			671	753	1.21925e-06	49.5677	pfam02309	AUX_IAA	N
	L.bie.m.scaffold200.31	788	261	338	4.20665e-42	147.686	pfam06507	Auxin_resp	-
			129	231	3.59105e-27	105.918	pfam02362	B3	-
	L.bie.m.scaffold354.36	859	224	300	4.72578e-44	153.464	pfam06507	Auxin_resp	-
			92	191	6.55358e-24	96.5961	smart01019	B3	-
			742	814	1.77789e-08	54.9605	pfam02309	AUX_IAA	N
	L.bie.m.scaffold860.15	667	279	359	1.17772e-45	156.546	pfam06507	Auxin_resp	-
			153	254	3.91803e-28	108.229	pfam02362	B3	-
	L.bie.m.scaffold177.50	681	289	372	6.79191e-42	146.53	pfam06507	Auxin_resp	-
			126	227	8.63546e-26	101.681	pfam02362	B3	-

## Sheet: Table S3
Table S3. The characteristics of ARF genes in Heiya-14 and pale flax.
Organism	Locus name	Genomics Length	CDS Length	Protein Length (aa)	No. of Exons	pI	MW (KDa)	Subcellular localization
Linum usitatissimum (Heiya-14)	L.us.f.m.scaffold286.23	6172	2430	809	13	6.11	90.28	Nucleus
	L.us.f.m.scaffold87.116	5616	2592	863	15	6.19	95.78	Nucleus
	L.us.f.m.scaffold121.186	2558	1458	485	11	7.69	54.38	Nucleus
	L.us.f.m.scaffold8.411	3393	2073	690	4	8.25	76.76	Nucleus
	L.us.f.m.scaffold470.13	4519	2814	937	14	5.6	102.77	Nucleus
	L.us.f.m.scaffold1.1	6320	3183	1060	13	6.18	117.53	Nucleus
	L.us.f.m.scaffold21.224	2353	1980	659	4	7.85	72.31	Nucleus
	L.us.f.m.scaffold4.479	3268	2379	792	8	6.52	88.22	Nucleus
	L.us.f.m.scaffold87.117	5262	2775	924	14	6.33	102.75	Nucleus
	L.us.f.m.scaffold26.190	2229	1812	603	2	6.63	66.85	Nucleus
	L.us.f.m.scaffold431.16	4277	2379	792	14	5.86	87.79	Nucleus
	L.us.f.m.scaffold282.1	2466	1206	401	2	9.11	44.04	Nucleus
	L.us.f.m.scaffold630.11	3463	2013	670	9	6.66	73.38	Nucleus
	L.us.f.m.scaffold47.78	4514	2553	850	13	6.45	94.28	Nucleus
	L.us.f.m.scaffold130.77	5031	2631	876	14	5.87	97.13	Nucleus
	L.us.f.m.scaffold48.77	2948	1974	657	2	6.62	73.06	Nucleus
	L.us.f.m.scaffold555.13	4103	2376	791	14	5.73	87.68	Nucleus
	L.us.f.m.scaffold316.6	1383	1974	657	4	6.81	72.43	Nucleus
	L.us.f.m.scaffold519.12	2609	1788	595	2	6.76	65.11	Nucleus
	L.us.f.m.scaffold130.78	3901	2775	924	14	6.23	102.67	Nucleus
	L.us.f.m.scaffold6.49	5250	2466	821	14	6.16	91.51	Nucleus
	L.us.f.m.scaffold166.19	5413	2052	683	14	5.81	76	Nucleus
	L.us.f.m.scaffold87.79	4160	2457	818	12	5.57	90.74	Nucleus
	L.us.f.m.scaffold215.52.1.57bf9d48	4334	2055	684	14	5.78	76.25	Nucleus
	L.us.f.m.scaffold55.142	5212	2034	677	10	6.88	74.04	Nucleus
	L.us.f.m.scaffold254.58	14577	3066	1021	12	6.25	113.72	Nucleus
	L.us.f.m.scaffold73.46	3783	1809	602	2	6.05	65.95	Nucleus
	L.us.f.m.scaffold130.36	4804	3384	1127	11	6.42	125.79	Nucleus
	L.us.f.m.scaffold0.253	4639	2007	668	13	6.38	75.08	Nucleus
	L.us.f.m.scaffold139.54	5445	2814	937	14	5.45	102.93	Nucleus
	L.us.f.m.scaffold16.110	3681	2394	797	9	6.35	88.81	Nucleus
	L.us.f.m.scaffold88.151	3042	1881	626	2	7.28	69.38	Nucleus
	L.us.f.m.scaffold83.139	4317	2019	672	12	6.56	74.99	Nucleus
	L.us.f.m.scaffold225.65	3807	2550	849	13	6.31	94.33	Nucleus
	L.us.f.m.scaffold20.235	2959	1437	478	12	8.49	52.85	Nucleus
Linum bienne	L.bie.m.scaffold100.70	5055	2553	850	13	6.39	94.28	Nucleus
	L.bie.m.scaffold1131.2	5521	2055	684	14	5.78	76.02	Nucleus
	L.bie.m.scaffold191.27	2227	1812	603	2	6.98	66.87	Nucleus
	L.bie.m.scaffold400.24	5645	2463	820	14	6.12	91.39	Nucleus
	L.bie.m.scaffold583.43	5436	2463	820	14	6.16	91.42	Nucleus
	L.bie.m.scaffold329.51	2557	1458	485	11	8.12	54.41	Nucleus
	L.bie.m.scaffold560.10	4241	2160	719	4	7.4	79.89	Nucleus
	L.bie.m.scaffold294.25	14647	3099	1032	11	6.28	114.79	Nucleus
	L.bie.m.scaffold688.12	5290	2775	924	14	6.26	102.62	Nucleus
	L.bie.m.scaffold75.120	8745	2817	938	14	5.68	102.82	Nucleus
	L.bie.m.scaffold200.30	5438	2775	924	14	6.28	102.63	Nucleus
	L.bie.m.scaffold291.37	2856	1995	664	4	7.13	72.7	Nucleus
	L.bie.m.scaffold688.11	5036	2631	876	14	5.87	97.16	Nucleus
	L.bie.m.scaffold29.121	4318	2052	683	14	5.81	75.93	Nucleus
	L.bie.m.scaffold283.47	2937	1437	478	12	8.21	52.85	Nucleus
	L.bie.m.scaffold1656.1	2347	1863	620	2	7.89	68.91	Nucleus
	L.bie.m.scaffold200.72	4327	2463	820	12	5.57	90.92	Nucleus
	L.bie.m.scaffold496.5	6290	3177	1058	13	6.26	117.28	Nucleus
	L.bie.m.scaffold218.13	2966	1830	609	2	6.98	67.59	Nucleus
	L.bie.m.scaffold83.113	5015	2013	670	12	6.12	74.88	Nucleus
	L.bie.m.scaffold465.6	3230	2355	784	8	6.26	87.42	Nucleus
	L.bie.m.scaffold792.7	4476	2376	791	14	5.82	87.91	Nucleus
	L.bie.m.scaffold330.41	3813	2553	850	13	6.39	94.28	Nucleus
	L.bie.m.scaffold1113.5	2354	1944	647	5	6.81	71.51	Nucleus
	L.bie.m.scaffold458.16	3258	2364	787	8	6.11	87.58	Nucleus
	L.bie.m.scaffold37.43	3769	1818	605	2	6.05	66.17	Nucleus
	L.bie.m.scaffold3.205	3093	1815	604	2	6.19	66.17	Nucleus
	L.bie.m.scaffold4.158	4216	2058	685	10	8.09	75.04	Nucleus
	L.bie.m.scaffold22.134	4515	2817	938	14	5.68	102.82	Nucleus
	L.bie.m.scaffold1165.1	4978	2379	792	14	5.76	87.91	Nucleus
	L.bie.m.scaffold200.31	4784	2367	788	13	6.32	87.56	Nucleus
	L.bie.m.scaffold354.36	4289	2580	859	12	5.95	95.72	Nucleus
	L.bie.m.scaffold860.15	3267	2004	667	9	7.27	73.18	Nucleus
	L.bie.m.scaffold177.50	3386	2046	681	4	6.87	75.79	Nucleus

## Sheet: Table S4
Table S4. The ARF protein sequences in L. usitatissimum and L. bienne.
Organism	Gene name/ID	Protein length	Sequence
Linum usitatissimum (Longya-10)	LuARF1	654	MIETVNLLDDLYTELWKLCAGPVVEVPKSNERVYYFPQGHMEQLEASTNQELNQRAPLFNLPSKILCRVI NILLLAEPETDEVYAQITLIPELDQSEPTSPDLCPTETPRPSVHSFCKVLTASDTSTHGGFSVLRKHATE CLPPLDMTQQTPTQELVAKDLHGYEWRFKHIFRGQPRRHLLTTGWSTFVTSKRLVAGDSFVFLRGETGDL RVGVRRVARQQSSMPTSVISSQSMHLGVLATASHAVATQTMFVVYYKPRTSQFIIGLNRYLEAVGNKFAV GKRFKMRFEGEDSPERRFSGTIVGVDDFSPYWAESKWRCLKVQWDEPASIPRPDKVSPWEIESFVASVQA NLPQPAPMKNKRPRPPNEIPALDLSSTASTWNSGLTQTHELTRI…
	LuARF2	602	MSPPADLHSPCMVDRRIWQSCAGSSIHIPTLNSRVYYFPQGHLEQSSSSTLPFLSSLVLSRPMILCRLSS IQFLADPVTDEVYVKLFLHPLDPSSLNAAALPLLEPSPTAASAAAANNDGIMAYAKVLTASDANNGGGFS VPRFCADSIFPPLNYEADPPVQTLSVSDVHGIRWDFRHIYRGTPRRHLLTTGWSKFVNSKKLIAGDSVLF MKNCRGEMFIGVRRVARSNNAANFARWRDDFGTGGDGKVKLKEDGCSRTSAKGMLSPETVADVTERAAQG LPFEVVYYPRSWSFSDFVVNADVVEAALSMFWSSGTRVKMAVESEDLSRATWFQGTVASATVPGCGPWQG SPWRMLQIKWDEPEVLQSAQRISPWRVEFVSTNSSLGTGIPPAK…
	LuARF3	688	MVGMIDLNTTEEDEETTPSSGSLLSSSSSASNAAAAASSSVPSSVCLELWHACAGPLISLPKKGSLVAYL PQGHLDQLPDSSPAAARVNLPPHLFCRVVDVKLHAEAATDEVYAQVSLVPENEQTELQLRRRGRNEGEGD EEDGEELAVKASTPHMFCKTLTASDTSTHGGFSVPRRAAEDCFPPLDYTQQRPSQELVAKDLHGYEWRFR HIYRGQPRRHLLTTGWSAFVNKKKLVSGDAVLFLRGEDGELRLGVRRAAQVKPSATLPVLFSQLSSHCSI ADVANAVAMRSVFSVCYNPRDSSSEFVIPANKFMKSLDYSFCAGMRFKMRFETEDSSERRCSGMITGISD LDPVRWPRSKWRCLVVRWDDMEVNRHSRVSPWEIEASGSVSSNS…
	LuARF4	659	MKEKSFVDPQLWQACAGSLVQIPPLNSHVFYFPQGHAEHSQSPVSFPPDCSKLPAAVLCRIAAVDFLADQ ESDEVFSKLTFVPISSESEEKVFDGGSLMEKNNKPASFAKTLTQSDANNGGGFSVPRYCAETIFPRLDYS ADPPVQTVVAKDVHGEVWKFRHIYRGTPRRHLLTTGWSSFVNRKKLVAGDSIVFLRSEFGELCVGIRRAK RGVAGGVGAEKLCQSGWGINANSWSAGGIFSPYGGVSIKRNGSGDSGAGGRREGPAAPVKVTAEEVLEAA TSAAEGRPFTVLYYPRGGSPEFYVKASLVKESMRIHWSCGMRFKIPFETEDSSRISWFNGTVASAQVCDP IRWPNSPWRLLQVTWDEPDLLQNVLRVSPWLVELVSSIPMIQPP…
	LuARF5	682	MITFMEAKDKLKEVDKCLDSQLWHACAGGMVQMPQVNSRVFYFPQGHAEHSTGPVNFRTTLPNLRPYILS RISAIKFMADPETDEVYAKMKLAPVTSSGDGSDFDDDQGLMNGEGPENNNKQAPTSFAKTLTQSDANNGG GFSVPRYCAETIFPKLDYTADPPVQTILAKDVHGETWKFRHIYRGTPRRHLLTTGWSAFVNHKKLVAGDS IVFLRAENGDLCVGIRRAKRGIGGGPESSWNPAGGNNYGGFSSFLREEENKLSRNGNNGNSGNGNLMGRG KVRPDSVIEAATRAENGQPFEVVYYPRASAPEFCVKASLVKSALQIRWCSGMRFKMAFETEDSSRISWFM GTISSVHFADPLHWPDSPWRLLQVAWDEPDLLQNVKRVSPWLVE…
	LuARF6	937	MASVEEKGKAGVGLVGAGAQIPATSTLLDEMKLLKEIQDHSAAGSRKAINSELWYACAGPLASLPQVGSL VYYFPQGHSEQVAVSTKRNATSQIPNYPNLPSQLLCQVHNVTLHADRDTDEIYAQMSLQPVNSDKDIFPV PDFGLKLSRHPAEFFCKTLTASDTSTHGGFSVPRRAAEKLFPQLDYTMQPPSQELIVRDLHDNAWTFRHI YRGQPKRHLLTTGWSLFVGSKRLKAGDSVLFIRDEKSQLLVGIRRANRQQSTLPSSVLSADSMHIGVLAA AAHAAASRSSFTIFYNPRACPSEFVIPLAKYRKAVCGTQVAVGMRFGMMFETEESAKRRYMGTIVGVSDL DPLRWPGSKWRNLQVEWDEPGCSDKPNRVSSWDVETPESLFIFP…
	LuARF7	683	MAFTVTSHSSGAHLHPGACNDALYKELWHACAGPLVTLPREGERVYYFPQGHMEQLEASMQQGVEHQMPM FNLPSKILCKVVNVQRKAEADTDEVYAQVTLLPEPDQSEITSPDTPLPEPERCTVHSFCKTLTASDTSTH GGFSVLRRHADDCLPPLDMSQQPPWQELVATDLHGNEWHFRHIFRGQPRRHLLTTGWSVFVSSKKLVAGD AFIFLRGESGELRVGVRRHMRQQTNMPSSVISSQSMHLGVLATASHAIATGTLFSVFYKPRTSRSEFIVS VNKYLEAVNHKLSVGMRFKMRFEGEEVPERRFSGTIVGVGDDLSSGWSDSDWRSLKVQWDEPTSIWRPDR VFSWELEPLIATTPSNSQPMNRNNKRVRPSVIPSPSPDLNGMWK…
	LuARF8	649	MKLRNIFLMIPSIMRDFGIMKCLDSQFWHACAGGMVQIPPVSSKVYYFPQGHAEHAQLTADFAPPSCQIP SMVPCKVSAINYMADPETDEVFAKISLIPLISGSRDDNSNDDGLFESSQEEKTASFAKQLTQSDANNGGG FSVPRYCAETILPRLDYNAEPPVQTILAKDVHGQTWKFRHIYRGTPRRHLLTTGWSNFVNQKKLVAGDSI VFLRADNGDLCVGIRRARRSEFAPSGWNSYGFMREDYECRKNVVSNGGDVTMKAKIRSESVVEAATLAAK GRPFEVYWVRASAVRAAMQMQWYPGMRFKMPFETEDSSRISCFMGTISSVQVADPIHWPNSPWRLLQVEW DEPELLHNVKRVNPWLVELVSSMPAIHIPPFSPPRKKLRFPQEP…
	LuARF9	1010	MGGGMEANKNKFIEDWGAARENLEHNFRWTRRNFALIGLFGVALPFLVYKGTVKEFYDKEALLRSDLTFR SSKPQPEFFCKTLTASDTSTHGGFSVPRRAAEKIFPPLDFSMQPPAQELVARDLHDNVWTFRHIYRGQPK RHLLTTGWSLFVSGKRLIAGDSVLFIRDEKQQLLLGIRRANRQPTNLSSSVLSSDSMHIGILAAAAHAAA NNSPFTVFFNPRASPSEFVVPLAKYYKAVYSNQVSLGMRFRMMFETEESGTRRYMGTITGITDLDPVRWK GSQWRNLQVGWDESTVEERRNRVSVWEIEPVTAPFFICPPPFFISKRPRQPGMPDDDSSDLDGMLKRSMP WLGDDILKDPGSLPGLSLVQWMNMQQTSSLANTVQQTYMQSLPG…
	LuARF10	847	MRLPSPGMNQQAQDGGDSKCLNSELWHACAGPLVSLPNLGSRVVYFPQGHSEQVAASTNKEVDAQIPNYP SLPPQLICQLHNVTMHSDVETEEVYAQMTLQPLSPQEQKEVYLLPAELGAPSKQPTNYFCKTLTASDTST HGGFSVPRRAAEKVFPPLDYSQTPPCQELIARDLHDNEWKFKHIFRGQPKRHLLTTGWSVFVSAKRLVAG DSVIFIWTEKNQMLLGIRRANRPQTVMPSSVLSSNSMHIGLLAAAAHAAATNSRFTIFFNPRASPSEFVI PLAKYVKAVYHTRVSVGMRFRMLFETEESSVRRYMGTITGISDLDPVRWQNSHWRSVKVGWDESTAGERQ PRVSLWEIEPLTTFPMYPSPFPMRLKRPWPSGMPSFGLKDSDLS…
	LuARF11	948	MRLSSPGFNQQAQEGGDNKCLNSELWHACAGPLVSLPTLGTRVVYFPQGHSEQVAASTNKEVDAHIPNYP SLPPQLICQLHNVTMHSDIETDEVYAQMTLQPLSPQEQKEVYLLPAELGAPSKQPTNYFCKTLTASDTST HGGFSVPRRAAEKVFPPLDYSQTPPCQELIARDLHDNEWKFRHVFRGQPKRHLLTTGWSVFVSAKRLVAG DSVIFIWNEKNQMLLGIRHANRPQTFMPSSVLSSDSMHIGLLAAAAHAAATNSRFTIFFNPRASPSEFVI PLAKYVKAVYHTRVSVGMRFRMLFETEESSVRRYMGTITGISDLDPVRWQNSHWRSVKVGWDESTAGERQ PRVSLWEIEPLTTFPMYPSPFPMRLKRPWPSGMPSFGLKDRDFN…
	LuARF12	595	MSPPSHLHSPCMVDRRIWQSCAGSSVRIPTLNSRVYYFPQGHFEQSSSSTLPLLSSLVLSRPMILCRLSS IQFLADPVTDEVYVKLFLLPLDPSSLNAAALPLLEPSPTAASSSSAAAANDDGIMAYAKVLTASDANNGG GFSVPRFCADSIFPPLNYDADPPVQTLSVSDVHGIKWNFRHIYRGTPRRHLLTTGWSKFVNSKKLIAGDS VLFMKNFRGEMFIGVRRAARSNNAANFARWRDHFGTGGDGKVKLKEDGCSRTSARGMLSPETVAEVTERA AQGLPFEVVYYPRSWSFSDFVVNADVVEAALSMFWSSGTRVKMAVESEDLSRATWFQGTVASATVPGCGP WQGSPWRMLQIKWDEPEVLQSAQRISPWRVEFVSTNSSLGTGIP…
	LuARF13	657	MKEKSFVDPQLWQACAGSLVQIPPINSHVFYFPQGHAEHSQSPVSFPPDCSELPAAVLCRVAAVDFLADQ DSDEVFSKLTFVPISSQSEEKVFDGRSLMEKENKSASFAKTLTQSDANNGGGFSVPRYCAETIFPRLDYS ADPPVQTVVAKDVHGEVWKFRHIYRGTPRRHLLTTGWSSFVNRKKLVAGDSIVFLRSEFGELCVGIRRAK RGVAGGVGAEKLCQSGWGINSNSWSAGGIFSPYGGVSIKRNGSGDSGVGGRREGPAAPVKVTAEEVLEAA RSAAEGRPFTVLYYPRGGSPEFYVKASLVKESMRIHWSCGMRFKIPFETEDSSRISWFNGTVASAQVSDP IRWPNSPWRLLQVTWDEPDLLQNVRRVSPWLVELVSSIPMIQPP…
	LuARF14	698	MASPGKPSPFDDGKLRYQITLNPRPLTMVGLRWKGVGGEKDDLYTELWKLCAGPVVEVPKSNERVYYFPQ GHMEQLEASTNQELNQRAPLFNLPSKILCRVININLLAEPETDEVYAQITLIPELDQSEPTSPDLCPTET PRPLVHSFCKVLTASDTSTHGGFSVLRKHATECLRPLDMTQQTPTQELVAKDLHGYEWRFKHIFRGQPRR HLLTTGWSTFVTSKRLVAGDSFVFLRGETGDLRVGVRRVALQQSSMPTSVISSQSMHLGVLATASHAVGT QTMFVVYYKPRTSQFIIGLNRYLEAVGNKFAVGKRFKMRFEGEDSPERRFSGTIVGVDDFSPYWAESKWR CLKVQWDEPASIPRPDKVSPWEIEPFVASVQANLPQPAPMKNKR…
	LuARF15	820	MKLSTSGLSQQGQEGENKCLNSELWHACAGPLVSLPTVGSRVVYFPQGHSEQVVATTNKEIDGQIPNYPS LPPQLICQLHNLTMHADVETDEVYAQMTLQPLTEEEQKDTFLPMELGMPSKQPTNYFCKTLTASDTSTHG GFSVPRRAAEKVFPPLDFSQQPPAQELIARDLHDVEWKFRHIFRGQPKRHLLTTGWSVFVSAKRLVAGDS VLFIWNEKNQLLLGIRRAIRPQTVMPSSVLSSDSMHIGLLAAAAHAAATNSCFTVFFNPRASPCEFVISL SKYVKAVYHTRISVGMRFRMLFETEESSVRRHMGTITGISDLDPVRWPNSHWRSVKVGWDESTAGERQPR VSLWEIEPLTTFPMYPSLFPFRLKRPWHPGSSAFPDPRDENANS…
	LuARF16	684	MAFTATSHPTGAHLHPGACNDALYKELWHACAGSLVTLPREGERVYYFPQGHMEQLEASMQQGVEHQMPM FNLPSKILCKVVNVQRKAEAETDEVYAQVTLLPEPDQSEITSPDTPLPEPERCTVHSFCKTLTASDTSTH GGFSVLRRHADDCLPSLDMSQQPPWQELVATDLHGNEWHFRHIFRGQPRRHLLTTGWSVFVSSKKLVAGD AFIFLRGESGELRVGVRRHMRQQTNMPSSVISSQSMHLGVLATASHAIATGTLFSVFYKPRTSRSEFIVS VNKYLEAVNYKLSVGMRFKMRFEGEEVPERRFSGTIVGVGDDVSSGWSDSDWRSLKVQWDEPASIWRPDR VSSWELEPLIASTPSNSQPMNRNNKRLRPSVIPSPSPDLNGMWK…
	LuARF17	1032	MGGGMEANKNKFIEDWGAARENLEHNFRWTRRNFALIGLFGVALPFLVYKGTVKEFADPETDEVYAQMTL QPVPSYDKEALLRSDLALRSNKPQPEFFCKTLTASDTSTHGGFSVPRRAAEKIFPPLDFSMQPPAQELVA RDLHDNVWTFRHIYRGQPKRHLLTTGWSLFVSGKRLIAGDSVLFIRDEKQQLLLGIRRANRQPTNLSSSV LSSDSMHIGILAAAAHAAANNSPFTVFFNPRASPSEFVVPLAKYYKAVYSNQVSLGMRFRMMFETEESGT RRYMGTITGITDLDPVRWKGSQWRNLQVGWDESTAEERRNRVSVWEIEPVTAPFFICPPPFFRSKRPRQP GMPDDDSSDLDRILKRSMPWLGDDILKDPGSLPGLSLVQWMNMQ…
	LuARF18	478	MASASVPAASSPSRGKKNDALLDELWNACARTTHGVPKEEEMVYYFPQGHMEQLQGTMNMQPDQRIPLYE LPCKILCQVVNVSRMIEEDTDEVYAQITLQAIKQTEITNPVPNPPEKPRPRVHSFSKILTVSDTSTHGGL SVPRKYATESLPPLDLSQATPSQELVTKDFHGHEWRFKHIFRGEPPRHLISTGWSKFVNGKKLAASDEFV FVRGEDDRLLVGVRRSSRKKLPVASPVLSPQSLNLAVVATARHAINGLSIFSVYYKPSASSFIIGVNKCL KAMGHAFHVGMHVQTNEYGEYLGYTGTIVEVGDFSSQWPGSQWRSLKVQWDEPSGVERLPERVSPWEVEP LGDPPYHSVPLLAGNKRMRSPQGSDAVSSSDAARVHNESNLGGN…
	LuARF19	784	MILGRTKRMIMGSLDQVQAPLINSIHAAGGHHRHTAAAHLTRKRCIQRRSPPTQINNLPPQSSSQPGDQD GLLDELWQACAGPLVYVPKVGDYVYYFLQGHIQQVKSCIEQDCDMDLPHGNSVPSKLLCRVVDVQRKAEA VTDEVFARIVLLPVLEPPDEEVISGSWKEEEEDDEDGSSNSNQSWNQMIRSKNSKRSFSKKLTPSDTSKH GGFSVPRRQAEECLPPLNMSEEPPVQEIAAKDIHDNLWRFRHIYRGDPKRHLLTSGWSTFATSKQISPGD QFIFVRGENGELRVGIRRGGQQKKPPPSATVISANCILHGILADASHAVTTGSTFVVYYRPWSNSSEFLV PAGRYLKAAKIEYSPGTRFKMLFEGDECTEQRVERFEGRIVGNE…
	LuARF20	820	MKLSTSGLSQQGQEGENKCLNSELWHACAGPLVSLPTVGSRVVYFPQGHSEQVVATTNKEIDGQIPNYPS LPPQLICQLHNLTMHADVETDEVYAQLTLQPLTEEEQKDTFLPMELGMPSKQPTNYFCKTLTASDTSTHG GFSVPRRAAEKVFPPLDFSQQPPAQELIARDLHDVEWKFRHIFRGQPKRHLLTTGWSIFVSAKRLVAGDS VLFIWNEKNQLLLGIRRAIRPQTVMPSSVLSSDSMHIGLLAAAAHAAATNSCFTVFFNPRASPCEFVISL SKYVKAVYHTRVSVGMRFRMLFETEESSVRRHMGTITGISDLDPVRWPNSHWRSVKVGWDESTAGERQPR VSLWEIEPLTTFPMYPSLFPFRLKRPWYPGSSAFPDPRDENGNS…
	LuARF21	1123	MPPIGSLVVYFPQGHSEQVAASMQKQTDCIPSYPNLPSKLICMLHNVTLHADPETDEVYAQMTLQPVSKC DREALIASDMGMKQNRQPAEFFCKTLTASDTSTHGGFSVPRRAAEKIFPPLDFAMQPPAQELVARDLHDN AWTFRHIYRGQPKRHLLTTGWSVFVSNKRLFAGDSVLFIRDEKQQLLLGIRHANRQQPALSSSVISSDSM HIGILAAAAHAAANNSPFTVFYNPRASPSEFVIPFSKYNKAMYTQVSSGMRFRMMFETEESGVRSYMGTV TGVTDLDPVRWKSSQWRNLQVRWDESTAGERPSRVSIWDIEPVVTPFYICPPPFFRPRFPKQPGMPDDES DIENAFKRAMPWLADDFGMKEGGQSSIFPGLSLVQWMSMQQNNN…
	LuARF22	876	MRLPSPGMNQQAQDGGDSKCLNSELWHACAGPLVSLPNLGSRVVYFPQGHSEQVAASTNKEVDAQIPNYP SLPPQLICQLHNVTMHSDVETEEVYAQMTLQPLSPQEQKEVYLLPAELGAPSKQPTNYFCKTLTASDTST HGGFSVPRRAAEKVFPPLDYSQTPPCQELIARDLHDNEWKFKHIFRGQPKRHLLTTGWSVFVSAKRLVAG DSVIFIWTEKNQMLLGIRRANRPQTVMPSSVLSGDSMHIGLLAAAAHAAATNSRFTIFFNPRASPSEFVI PLAKYVKAVYHTRVSVGMRFRMLFETEESSVRRYMGTITGISDLDPVRWQSSHWRSVKVGWDESTAGERQ PRVSLWEIEPLTTFPMYPSPFPMRLKRPWPSGMPSFGLKDTDLS…
	LuARF23	924	MRLSSPGFNQQAQEVGDNKCLNSELWHACAGPLVSLPTLGTRVVYFPQGHSEQVAASTNKEVDAHIPNYP SLPPQLICQLHNVTMHSDIETDEVYAQMTLQPLSPQEQKEVYLLPAELGAPSKQPTNYFCKTLTASDTST HGGFSVPRRAAEKVFPPLDYSQTPPCQELIARDLHDNEWKFRHVFRGQPKRHLLTTGWSVFVSAKRLVAG DSVIFIWNEKNQMLLGIRHANRPQTFMPSSVLSSDSMHIGLLAAAAHAAATNSRFTIFFNPRASPSEFVI PLAKYVKAVYHTRVSVGMRFRMLFETEESSVRRYMGTITGISDLDPVRWQNSHWRSVKVGWDESTAGERQ PRVSLWEIEPLTTFPMYPSPFPMRLKRPWPSGMPSFGLKDSDLN…
	LuARF24	849	MASSEISMKGNSGNVRGDSFSSSYSEQTEGRKAIEGQKGVPLAHPGAPIDAEAALYKELWHACAGPLVTV PRKGELVYYFPQGHIEQVEASTNQGADQQMPLYNLPSKILCRVLNVELKAEPDTDEVFAQVTLLPEANQD ENAVKKEPPLPPPPRFHVHSFCKTLTASDTSTHGGFSVLRRHADECLPPLDMSRQPPTQELVAKDLHSIE WRFRHIFRGQPRRHLLQSGWSVFVSSKRLVAGDAFIFLRGENGELRVGVRRAMRQQGNVPSSVISSHSMH LGVLATAWHAISTGTLFTVYYKPRTSPSQFIVPYDQYMESAKSNYTIGMRFKMRFEGEEAPEQRFTGTIV GIEDADSKRWQESKWRCLKVRWDENTSIPRPERVSPWQIEPALA…
	LuARF25	682	MITFMEAKDKLKEVDKCLDSQLWHACAGGMVQMPPVSSKVFYFPQGHAEHSTGPVNFRTSLPNLRPYILS RISAIKFMADPDTDEVYAKMKLAPVTSSGDSSDFDDDQGLLNGEGPENNNKQAPTSFAKTLTQSDANNGG GFSVPRYCAETIFPRLDYTADPPVQTILAKDVHGETWKFRHIYRGTPRRHLLTTGWSAFVNHKKLVAGDS IVFLRAENGDLCVGIRRAKRGIGGGPESSWNPAGGNNYGGFSSFLREEENKLLRNGNNGNNGSSNLMGRG KVRPDSVIEAATRAANGQPFEVVYYPRASAPEFCVKASLVKSALQIRWCSGMRFKMAFETEDSSRISWFM GTISSVHFADPLHWPDSPWRLLQVAWDEPDLLQNVKRVSPWLVE…
	LuARF26	936	MASVEEKGKAGVGLLGAGAQIPATSTLLDEMKLFKEIQDHSAAAGSRKAINSELWYACAGPLASLPHVGS LVYYFPQGHSEQVAVSTKRNATSQIPNYPNLPSQLLCQVHNVTLHADRDTDEIYAQMSLQPVNSDKDIFP VPDFGLKLSRHPAEFFCKTLTASDTSTHGGFSVPRRAAEKLFPQLDYTMQPPSQELIVRDLHDNAWTFRH IYRGQPKRHLLTTGWSLFVGSKRLKAGDSVLFIRDEKSQLLVGIRRANRQQSTLPSSVLSADSMHIGVLA AAAHAAASRSSFTIFYNPRACPSEFVIPLANYRKAVYGTQVAVGMRFGMMFETEESAKRRYMGTIVGVSD LDPLRWPGSKWRNLQVEWDEPGCSDKPNRVSSWDVETPESLFIF…
	LuARF27	677	MVGMIDLNTTEEEETTPSSGSLLSSSSSASNAAASSVPSSLCLELWHACAGPLISLPKKGSLVAYLPQGH LDQLPDYSPAAAPVNLPPHLFCRVVDVKLHAEAATDEVYAQVSLVPENEQTELKLRRRGRNEGEGDEEEL AVKASTPHMFCKTLTASDTSTHGGFSVPRRAAEDCFPPLDYTQQRPSQELVAKDLHGFEWRFRHIYRGQP RRHLLTTGWSAFVNKKKLVSGDAVLFLRGEDGELRLGVRRAAQVKPSATLPVLFSQLSSHCSISDVANAV SLRSVFSVCYNPRDSSSEFVIPVNKFMKSLDYSFCAGMRFKMRFETEDSSERRCSGMITGISDLDPVRWP RSKWRCVMVRWDDMEVNRHSRVSPWEIEASGSVSSNSHSFLGSG…
	LuARF28	470	MASAMFNTVPSGSSFPNDPKANDPLTKELWNICSHSTAGVPKEAQLVYYFLQGHMEQLQETMKLEHDQQI PQFETPCKILCRVMNVERMIEDDTDEVYAHITLQATEQIELTDPVSDPPEKPKPTVHTFTKILTASDIGT HGSFSLHRKHATDCLPLLDLNQAAPSQELVTKDFHGHEWRFKHIFRGEPRRNLLTRGWNKFVNSKNLVAG DEFVFIRGDNGEMKVGVRRISRKKPSAPILSAQSLSLAIVATGRHAISELSIFSIYYKTRASPFLIGVTK YQEAMNYGFHVGMPIKTNNDGEHLGYIGKIVEVGDFSPQWPGSQWRSLKVQWYEQSRTERLRDRVSPWEV EPYVAFPYQGVPPTRNKRTRSPPGSGTINKCGFFELVTCWIASS…
	LuARF29	792	MMLGRTKRMIMRSIDQVQAPLINSIYAAGGHHRHASAAVAAAHLTRKRCIQRRSPPTRVNNVPPQTSSQS GDQDGLLDELWQACAGPLAYVPKVGDYVYYFLQGHIQQVKSCIEQDCEMDLPRGNSVPSKLLCRVVDVQR KAEAVTDEVFARIVLLPVLEPPDEEVISGSWKEEEDDDDEDGSSNSNQSWNKLIRSKNSKRSFSKKLTPS DTSKHGGFSVPRRQAEECLPPLNMSEEPPVQEIAAKDIHDNLWRFRHIYRGDPKRHLLTSGWSTFATSKR ISPGDQFIFVRGENGELRVGVRRGGRKLQQHQKKPPPSATVISANCILHGILADASHAVTTGSTFVVYYR PWSNSSEFLVPAGRYLKSAKIEYSPGMRFKMLFEGDECTEQRVE…
	LuARF30	792	MMLGRTKRMIMRSIDQVQAPLINSIYAAGGHHRHASAAVAAAHLTRKRCIQRRSPPTRVNNVPPQTSSQS GDQDGLLDELWQACAGPLAYVPKVGDYVYYFLQGHIQQVKSCIEQDCEMDLPRGNSVPSKLLCRVVDVQR KAEAVTDEVFARIVLLPVLEPPDEEVISGSWKEEEDDDDEDGSSNSNQSWNKLIRSKNSKRSFSKKLTPS DTSKHGGFSVPRRQAEECLPPLNMSEEPPVQEIAAKDIHDNLWRFRHIYRGDPKRHLLTSGWSTFATSKR ISPGDQFIFVRGENGELRVGVRRGGRQLQQHQKKPPPSATVISANCILHGILADASHAVTTGSTFVVYYR PWSNSSEFLVPAGRYLKSAKIEYSPGMRFKMLFEGDECTEQRVE…
	LuARF31	850	MASSEISMKGNSGNVRGESFSSSYSEQTEGRKAIEGHKGAPLAHPGAPIDAEAALYKELWHACAGPLVTV PRKGELVYYFPQGHIEQVEASTNQGADQQMPLYNLPSKILCRVLNVELKAEPDTDEVFAQVTLLPEANQD ENAVKKEPPLPPPPRFHVHSFCKTLTASDTSTHGGFSVLRRHADECLPPLDMSRQPPTQELVAKDLHSIE WRFRHIFRGQPRRHLLQSGWSVFVSSKRLVAGDAFIFLRGENGELRVGVRRAMRQQGNVPSSVISSHSMH LGVLATAWHAISTGTLFTVYYKPRTSPSQFIVPYDQYMESAKSNYTIGMRFKMRFEGEEAPEQRFTGTIV GIEDADPKRWQESKWRCLKVRWDENSSIPRPERVSPWQIEPALA…
	LuARF32	791	MKLSTSGLSQQQSQEGGEKKCLNSELWHACAGPLVSLPTVGSRVVYFPQGHSEQVVATTNKEVDGHIPNY PNLPAQLICQLHNVTMHADVETDEVYAQMTLQPLTPEEQKDTFLPMELGMPSKQPTNYFCKTLTASDTST HGGFSVPRRAAEKVFPPLDFSQQPPAQELIARDLHDVEWKFRHIFRGQPKRHLLTTGWSVFVSAKRLVAG DSVLFIWNEKNQLLLGIRRATRPQTVMPSSVLSSDSMHIGLLAAAAHAAATNSCFTVFYNPRASPCEFVI PLSKYVKAVYHTRVSVGMRFRMLFETEESSVRRYMGTITGISDLDAVRWPNSHWRSVKVGWDESTAGERQ PRVSLWEIEPLTTFPMYPSLFPFRLKRPWHPGSSSFPDSRDENG…
	LuARF33	792	MKLSTSGLSQQQSQEGGEKKCLNSELWHACAGPLVSLPTVGSRVVYFPQGHSEQVVATTNKEVDGHIPNY PNLPAQLICQLHNVTMHADVETDEVYAQMTLQPLTPEEQKDTFLPMELGMPSKQPTNYFCKTLTASDTST HGGFSVPRRAAEKVFPPLDFSQQPPAQELIARDLHDVEWKFRHIFRGQPKRHLLTTGWSVFVSAKRLVAG DSVLFIWNEKNQLLLGIRRATRPQTVMPSSVLSSDSMHIGLLAAAAHAAATNSCFTVFYNPRASPCEFVI PLSKYVKAVYHTRISVGMRFRMLFETEESSVRRYMGTITGISDLDAVRWPNSHWRSVKVGWDESTAGERQ PRVSLWEIEPLTTFPMYPSLFPFRLKRPWHPGSSSFPDSRDENG…
Linum usitatissimum (Heiya-14)	L.us.f.m.scaffold286.23	809	MMPGENKCLNSELWHACAGPLVSLPTVGSRVVYFPQGHSEQVVATTNKEIDGQIPNYPSLPPQLICQLHN LTMHADVETDEVYAQLTLQPLTEEEQKDTFLPMELGMPSKQPTNYFCKTLTASDTSTHGGFSVPRRAAEK VFPPLDFSQQPPAQELIARDLHDVEWKFRHIFRGQPKRHLLTTGWSIFVSAKRLVAGDSVLFIWNEKNQL LLGIRRAIRPQTVMPSSVLSSDSMHIGLLAAAAHAAATNSCFTVFFNPRASPCEFVISLSKYVKAVYHTR VSVGMRFRMLFETEESSVRRHMGTITGISDLDPVRWPNSHWRSVKVGWDESTAGERQPRVSLWEIEPLTT FPMYPSLFPFRLKRPWYPGSSAFPDPRDENGNSLTWMRGGPGDG…
	L.us.f.m.scaffold87.116	863	MRLPSPGMNQQAQDGGDSKCLNSELWHACAGPLVSLPNLGSRVVYFPQGHSEQVAASTNKEVDAQIPKYP SLPPQLICQLHNVTMHSDVETEEVYAQMTLQPLSPQEQKEVYLLPAELGAPRKQPTNYFCKTLTASDTST HGGFSVPRRAAEKVFPPLDYSQTPPCQELIARDLHDNEWKFKHIFRGQPKRHLLTTGWSVFVSAKRLVAG DSVIFIWTEKNQMLLGIRRANRPQTVMPSSVLSSNSMHIGLLAAAAHAAATNSRFTIFFNPRASPSEFVI PLAKYVKAVYHTRVSVGMRFRMLFETEESSVRRYMGTITGISDLDPVRWQNSHWRSVKVGWDESTAGERQ PRVSLWEIEPLTTFPMYPSPFPMRLKRPWPSGMPSFGLKDSDLS…
	L.us.f.m.scaffold121.186	485	MASAMSNTVPSGSSFPNDPKANDPLTKELWNICAHSTAGVPKEAQLVYYFLQGHMEQLQETMKLEHDLQI PQFETPCKILCRVMNVERMIEDDTDEVYAHITLQATEQIELTDPVSDPPEKPKPTVHTFTKILTASDIGT HGSFSLHRKHATDCLPLLDLNQAAPSQELVTKDFHGHEWRFKHIFRGEPRRNLLTRGWNKFVNSKNLVAG DEFVFIRGDNGEMKVGVRRISRKKPSAPILSAQSLSLAVVATGRHAISELSIFSIYYKTRASPFLIGVTK YQEAMNYGFHVGMPIKTNNDGEHLGYIGKIVEVGDFSPQWPGSQWRSLKVQWYEQSRTERLPDRVSPWEV EPYVAFPYQGVPPTRNKRTRSPPGSGTINKCGFFELVTCWIALS…
	L.us.f.m.scaffold8.411	690	MITFMEAKDKLKEVDKCLDSQLWHACAGGMVQMPPVNSKVFYFPQGHAEHSTGPVNFRTTLPNLRPYILS RISAIKFMADPETDEVYAKMKLAPVTSSGDGSDFDDDQGLMNGEGPENNNKQAPTSFAKTLTQSDANNGG GFSVPRYCAETIFPKLDYTADPPVQTILAKDVHGETWKFRHIYRGTPRRHLLTTGWSAFVNHKKLVAGDS IVFLRAENGDLCVGIRRAKRGIGGGPESSWNPAGGNNYGGFSSFLREEENKLSRNGNNGNSGNGNLMGRG KVRPDSVIEAATRAENGQPFEVVYYPRASAPEFCVKASLVKSALQIRWCSGMRFKMAFETEDSSRISWFM GTISSVHFADPLHWPDSPWRLLQVAWDEPDLLQNVKRVSPWLVE…
	L.us.f.m.scaffold470.13	937	MASVEEKGKAGVGLVGAGAQIPATSTLLDEMKLLKEIQDHSAAGSRKAINSELWYACAGPLASLPQVGSL VYYFPQGHSEQVAVSTKRNATSQIPNYPNLPSQLLCQVHNVTLHADRDTDEIYAQMSLQPVNSDKDIFPV PDFGLKLSRHPAEFFCKTLTASDTSTHGGFSVPRRAAEKLFPQLDYTMQPPSQELIVRDLHDNAWTFRHI YRGQPKRHLLTTGWSLFVGSKRLKAGDSVLFIRDEKSQLLVGIRRANRQQSTLPSSVLSADSMHIGVLAA AAHAAASRSSFTIFYNPRACPSEFVIPLAKYRKAVCGTQVAVGMRFGMMFETEESAKRRYMGTIVGVSDL DPLRWPGSKWRNLQVEWDEPGCSDKPNRVSSWDVETPESLFIFP…
	L.us.f.m.scaffold1.1	1060	MKSPTTANPAEEGSAEKKTINVELWQACAGPLVNLPAGGTHVVYFPQGHSEQVAASMKKDVDAQIPNYPN LPSKLLCLLHNVTLHADPETDEVYAQMTLQPVPSYDKEALLRSDLTFRSSKPQPEFFCKTLTASDTSTHG GFSVPRRAAEKIFPPLDFSMQPPAQELVARDLHDNVWTFRHIYRGQPKRHLLTTGWSLFVSGKRLIAGDS VLFIRDEKQQLLLGIRRANRQPTNLSSSVLSSDSMHIGILAAAAHAAANNSPFTVFFNPRASPSEFVVPL AKYYKAVYSNQVSLGMRFRMMFETEESGTRRYMGTITGITDLDPVRWKGSQWRNLQVGWDESTVEERRNR VSVWEIEPVTAPFFICPPPFFISKRPRQPGMPDDDSSDLDGMLK…
	L.us.f.m.scaffold21.224	659	MKEKSFVDPQLWQACAGSLVQIPPLNSHVFYFPQGHAEHSQSPVSFPPDCSKLPAAVLCRIAAVDFLADQ ESDEVFSKLTFVPISSESEEKVFDGGSLMEKNNKPASFAKTLTQSDANNGGGFSVPRYCAETIFPRLDYS ADPPVQTVVAKDVHGEVWKFRHIYRGTPRRHLLTTGWSSFVNRKKLVAGDSIVFLRSEFGELCVGIRRAK RGVAGGVGAEKLCQSGWGINANSWSAGGIFSPYGGVSIKRNGSGDSGAGGRREGPAAPVKVTAEEVLEAA TSAAEGRPFTVLYYPRGGSPEFYVKASLVKESMRIHWSCGMRFKIPFETEDSSRISWFNGTVASAQVCDP IRWPNSPWRLLQVTWDEPDLLQNVLRVSPWLVELVSSIPMIQPP…
	L.us.f.m.scaffold4.479	792	MMLGRTKRMIMRSIDQVQAPLINSIYAAGGHHRHASAAVAAAHLTRKRCIQRRSPPTRVNNVPPQTSSQS GDQDGLLDELWQACAGPLAYVPKVGDYVYYFLQGHIQQVKSCIEQDCEMDLPRGNSVPSKLLCRVVDVQR KAEAVTDEVFARIVLLPVLEPPDEEVISGSWKEEEDDDDEDGSSNSNQSWNKLIRSKNSKRSFSKKLTPS DTSKHGGFSVPRRQAEECLPPLNMSEEPPVQEIAAKDIHDNLWRFRHIYRGDPKRHLLTSGWSTFATSKR ISPGDQFIFVRGENGELRVGVRRGGRQLQQHQKKPPPSATVISANCILHGILADASHAVTTGSTFVVYYR PWSNSSEFLVPAGRYLKSAKIEYSPGMRFKMLFEGDECTEQRVE…
	L.us.f.m.scaffold87.117	924	MRLSSPGFNQQAQEGGDNKCLNSELWHACAGPLVSLPTLGTRVVYFPQGHSEQVAASTNKEVDAHIPNYP SLPPQLICQLHNVTMHSDIETDEVYAQMTLQPLSPQEQKEVYLLPAELGAPSKQPTNYFCKTLTASDTST HGGFSVPRRAAEKVFPPLDYSQTPPCQELIARDLHDNEWKFRHVFRGQPKRHLLTTGWSVFVSAKRLVAG DSVIFIWNEKNQMLLGIRHANRPQTFMPSSVLSSDSMHIGLLAAAAHAAATNSRFTIFFNPRASPSEFVI PLAKYVKAVYHTRVSVGMRFRMLFETEESSVRRYMGTITGISDLDPVRWQNSHWRSVKVGWDESTAGERQ PRVSLWEIEPLTTFPMYPSPFPMRLKRPWPSGMPSFGLKDRDFN…
	L.us.f.m.scaffold26.190	603	MKCLDSQFWHACAGGMVQIPPVNSKVYYFPQGHAEHAQLTADFAPPSCQIPSMVPFKVSAINYMADPETD EVFAKISLIPLISGSRDDNSNDDGLFESSQEEKTASFAKQLTQSDANNGGGFSVPRYCAETIFPRLDYNA EPPVQTILAKDVHGQTWKFRHIYRGTPRRHLLTTGWSNFVNQKKLVAGDSIVFLRADNGDLCVGIRRARR IEFAPSGWNSYGFMREDYECRKNVVSNGGDVTMKAKIMAESVVEAATLAAKGRPFEVVYYPSAGTPEYWV RASAVRAAMQMQWYPGIRFKMPFETEDSSRISCFMGTISSVQVADPIHWPNSPWRLLQVEWDDPELLHNV KRVNPWLVELVSSMPAIHITPFSPPRKKLRFPQESDFSLMSQLP…
	L.us.f.m.scaffold431.16	792	MKLSTSGLSQQQSQEGGEKKCLNSELWHACAGPLVSLPTVGSRVVYFPQGHSEQVVATTNKEVDGHIPNY PNLPAQLICQLHNVTMHADVETDEVYAQMTLQPLTPEEQKDTFLPMELGMPSKQPTNYFCKTLTASDTST HGGFSVPRRAAEKVFPPLDFSQQPPAQELIARDLHDVEWKFRHIFRGQPKRHLLTTGWSVFVSAKRLVAG DSVLFIWNEKNQLLLGIRRATRPQTVMPSSVLSSDSMHIGLLAAAAHAAATNSCFTVFYNPRASPCEFVI PLSKYVKAVYHTRISVGMRFRMLFETEESSVRRYMGTITGISDLDAVRWPNSHWRSVKVGWDESTAGERQ PRVSLWEIEPLTTFPMYPSLFPFRLKRPWHPGSSSFPDSRDENG…
	L.us.f.m.scaffold282.1	401	MSPPSHLHSPCMVDRRIWQSCAGSSVRIPTLNSRVYYFPQGHFEQSSSSTLPLLSSLVLSRPMILCRLSS IQFLADPVTDEVYVKLFLLPLDPSSLNAAALPLLEPSPTAASSSSAAAANDDGIMAYAKVLTASDANNGG GFSVPRFCADSIFPPLNYDADPPVQTLSVSDVHGIKWNFRHIYRGTPRRHLLTTGWSKFVNSKKLIAGDS VLFMKNFRGEMFIGVRRAARSNNAANFARWRDHFGTGGDGKVKLKEDGCSRTSARGMLSPETVAEVTERA AQGLPFEVVYYPRSWSFSDFVVNADVVEAALSMFWSSGTRVKMAVESEDLSRATWFQGTVASATVPGCGP WQGSPWRMLQIKWDEPEVLQSAQRISPWRVEFVSTNSSLGTGIP…
	L.us.f.m.scaffold630.11	670	MVGMIDLNTTEEDEETTPSSGSLLSSSSSASNAAAAASSSVPSSVCLELWHACAGPLISLPKKGSLVAYL PQGHLDQLPDSSPAAARVNLPPHLFCRVVDVKLHAEAATDEVYAQVSLVPENEQTELQLRRRGRNEGEGD EEDGEELAVKASTPHMFCKTLTASDTSTHGGFSVPRRAAEDCFPPLDYTQQRPSQELVAKDLHGYEWRFR HIYRGQPRRHLLTTGWSAFVNKKKLVSGDAVLFLRGEDGELRLGVRRAAQVKPSATLPVLFSQLSSHCSI ADVANAVAMRSVFSVCYNPRDSSSEFVIPANKFMKSLDYSFCAGMRFKMRFETEDSSERRCSGMITGISD LDPVRWPRSKWRCLVVRWDDMEVNRHSRVSPWEIEASGSVSSNS…
	L.us.f.m.scaffold47.78	850	MASSEISMKGNSGNVRGESFSSSYSEQTEGRKAIEGHKGAPLAHPGAPIDAEAALYKELWHACAGPLVTV PRKGELVYYFPQGHIEQVEASTNQGADQQMPLYNLPSKILCRVLNVELKAEPDTDEVFAQVTLLPEANQD ENAVKKEPPLPPPPRFHVHSFCKTLTASDTSTHGGFSVLRRHADECLPPLDMSRQPPTQELVAKDLHSIE WRFRHIFRGQPRRHLLQSGWSVFVSSKRLVAGDAFIFLRGENGELRVGVRRAMRQQGNVPSSVISSHSMH LGVLATAWHAISTGTLFTVYYKPRTSPSQFIVPYDQYMESAKSNYTIGMRFKMRFEGEEAPEQRFTGTIV GIEDADPKRWQESKWRCLKVRWDENSSIPRPERVSPWQIEPALA…
	L.us.f.m.scaffold130.77	876	MRLPSPGMNQQAQDGGDSKCLNSELWHACAGPLVSLPNLGSRVVYFPQGHSEQVAASTNKEVDAQIPNYP SLPPQLICQLHNVTMHSDVETEEVYAQMTLQPLSPQEQKEVYLLPAELGAPSKQPTNYFCKTLTASDTST HGGFSVPRRAAEKVFPPLDYSQTPPCQELIARDLHDNEWKFKHIFRGQPKRHLLTTGWSVFVSAKRLVAG DSVIFIWTEKNQMLLGIRRANRPQTVMPSSVLSGDSMHIGLLAAAAHAAATNSRFTIFFNPRASPSEFVI PLAKYVKAVYHTRVSVGMRFRMLFETEESSVRRYMGTITGISDLDPVRWQSSHWRSVKVGWDESTAGERQ PRVSLWEIEPLTTFPMYPSPFPMRLKRPWPSGMPSFGLKDTDLS…
	L.us.f.m.scaffold48.77	657	MITFMEAKDKLKEVDKCLDSQLWHACAGGMVQMPPVSSKVFYFPQGHAEHSTGPVNFRTSLPNLRPYILS RISAIKFMADPDTDEVYAKMKLAPVTSSGESSDFDDDQGLLNGEGPENNNKQAPTSFAKTLTQSDANNGG GFSVPRYCAETIFPRLDYTADPPVQTILAKDVHGETWKFRHIYRGTPRRHLLTTGWSAFVNHKKLVAGDS IVFLRAENGDLCVGIRRAKRGIGGGPESSWNPAGGNNYGGFSSFLREEENKLLRNGNNGNNGSSNLMGRG KVRPDSVIEAATRAVNGQPFEVVYYPRASAPEFCVKASLVKSALQIRWCSGMRFKMAFETEDSSRISWFM GTISSVHFADPLHWPDSPWRLLQVAWDEPDLLQNVKRVSPWLVE…
	L.us.f.m.scaffold555.13	791	MKLSTSGLSQQQSQEGGEKKCLNSELWHACAGPLVSLPTVGSRVVYFPQGHSEQVVATTNKEVDGHIPNY PNLPAQLICQLHNVTMHADVETDEVYAQMTLQPLTPEEQKDTFLPMELGMPSKQPTNYFCKTLTASDTST HGGFSVPRRAAEKVFPPLDFSQQPPAQELIARDLHDVEWKFRHIFRGQPKRHLLTTGWSVFVSAKRLVAG DSVLFIWNEKNQLLLGIRRATRPQTVMPSSVLSSDSMHIGLLAAAAHAAATNSCFTVFYNPRASPCEFVI PLSKYVKAVYHTRVSVGMRFRMLFETEESSVRRYMGTITGISDLDAVRWPNSHWRSVKVGWDESTAGERQ PRVSLWEIEPLTTFPMYPSLFPFRLKRPWHPGSSSFPDSRDENG…
	L.us.f.m.scaffold316.6	657	MKEKSFVDPQLWQACAGSLVQIPPINSHVFYFPQGHAEHSQSPVSFPPDCSELPAAVLCRVAAVDFLADQ DSDEVFSKLTFVPISSQSEEKVFDGRSLMEKENKSASFAKTLTQSDANNGGGFSVPRYCAETIFPRLDYS ADPPVQTVVAKDVHGEVWKFRHIYRGTPRRHLLTTGWSSFVNRKKLVAGDSIVFLRSEFGELCVGIRRAK RGVAGGVGAEKLCQSGWGINSNSWSAGGIFSPYGGVSIKRNGSGDSGVGGRREGPAAPVKVTAEEVLEAA RSAAEGRPFTVLYYPRGGSPEFYVKASLVKESMRIHWSCGMRFKIPFETEDSSRISWFNGTVASAQVSDP IRWPNSPWRLLQVTWDEPDLLQNVRRVSPWLVELVSSIPMIQPP…
	L.us.f.m.scaffold519.12	595	MSPPSHLHSPCMVDRRIWQSCAGSSVRIPTLNSRVYYFPQGHFEQSSSSTLPLLSSLVLSRPMILCRLSS IQFLADPVTDEVYVKLFLLPLDPSSLNAAALPLLEPSPTAASSSSAAAANDDGIMAYAKVLTASDANNGG GFSVPRFCADSIFPPLNYDADPPVQTLSVSDVHGIKWNFRHIYRGTPRRHLLTTGWSKFVNSKKLIAGDS VLFMKNFRGEMFIGVRRAARSNNAANFARWRDHFGTGGDGKVKLKEDGCSRTSARGMLSPETVAEVTERA AQGLPFEVVYYPRSWSFSDFVVNADVVEAALSMFWSSGTRVKMAVESEDLSRATWFQGTVASATVPGCGP WQGSPWRMLQIKWDEPEVLQSAQRISPWRVEFVSTNSSLGTGIP…
	L.us.f.m.scaffold130.78	924	MRLSSPGFNQQAQEVGDNKCLNSELWHACAGPLVSLPTLGTRVVYFPQGHSEQVAASTNKEVDAHIPNYP SLPPQLICQLHNVTMHSDIETDEVYAQMTLQPLSPQEQKEVYLLPAELGAPSKQPTNYFCKTLTASDTST HGGFSVPRRAAEKVFPPLDYSQTPPCQELIARDLHDNEWKFRHVFRGQPKRHLLTTGWSVFVSAKRLVAG DSVIFIWNEKNQMLLGIRHANRPQTFMPSSVLSSDSMHIGLLAAAAHAAATNSRFTIFFNPRASPSEFVI PLAKYVKAVYHTRVSVGMRFRMLFETEESSVRRYMGTITGISDLDPVRWQNSHWRSVKVGWDESTAGERQ PRVSLWEIEPLTTFPMYPSPFPMRLKRPWPSGMPSFGLKDSDLN…
	L.us.f.m.scaffold6.49	821	MKLSTSGLSQQGQEGENKCLNSELWHACAGPLVSLPTVGSRVVYFPQGHSEQVVATTNKEIDGQIPNYPS LPPQLICQLHNLTMHADVETDEVYAQMTLQPLTEEEQKDTFLPMELGMPSKQPTNYFCKTLTASDTSTHG GFSVPRRAAEKVFPPLDFSQQPPAQELIARDLHDVEWKFRHIFRGQPKRHLLTTGWSVFVSAKRLVAGDS VLFIWNEKNQLLLGIRRAIRPQTVMPSSVLSSDSMHIGLLAAAAHAAATNSCFTVFFNPRASPCEFVISL SKYVKAVYHTRFSVGMRFRMLFETEESSVRRHMCTITGISDLDPVRWPNSHWRSVKVGWDESTAGERQPR VSLWEIEPLTTFPMYPSLFPFRLKRPWHPGSSAFPDPRDENANS…
	L.us.f.m.scaffold166.19	683	MAFTVTSHSSGAHLHPGACNDALYKELWHACAGPLVTLPREGERVYYFPQGHMEQLEASMQQGVEHQMPM FNLPSKILCKVVNVQRKAEADTDEVYAQVTLLPEPDQSEITSPDTPLPEPERCTVHSFCKTLTASDTSTH GGFSVLRRHADDCLPPLDMSQQPPWQELVATDLHGNEWHFRHIFRGQPRRHLLTTGWSVFVSSKKLVAGD AFIFLRGESGELRVGVRRHMRQQTNMPSSVISSQSMHLGVLATASHAIATGTLFSVFYKPRTSRSEFIVS VNKYLEAVNHKLSVGMRFKMRFEGEEVPERRFSGTIVGVGDDLSSGWSDSDWRSLKVQWDEPTSIWRPDR VYSWELEPLIATTPSNSQPMNRNNKRVRPSVIPSPSPDLNGMWK…
	L.us.f.m.scaffold87.79	818	MPPIGSLVVYFPQGHSEQVAASMQKQTDCIPSYPNLPSKLICMLHNVTLHADPETDEVYAQMTLQPVSKC DREALIASDMGMKQNRQPAEFFCKTLTASDTSTHGGFSVPRRAAEKIFPPLDFAMQPPAQELVARDLHDN AWTFRHIYRGQPKRHLLTTGWSVFVSNKRLFAGDSVLFIRDEKQQLLLGIRHANRQQPALSSSVISSDSM HIGILAAAAHAAANNSPFTVFYNPRASPSEFVIPFSKYNKAMYTQVSSGMRFRMMFETEESGVRRYMGTV TGVTDLDPVRWKSSQWRNLQVRWDESTAGERPSRVSIWDIEPVVTPFYICPPPFFRPRFPKQPGMPDDES DIENAFKRAMPWLADDFGMKEGGQSSIFPGLSLVQWMSMQQNNN…
	L.us.f.m.scaffold215.52.1.57bf9d48	684	MAFTATSHPTGAHLHPGACNDALYKELWHACAGSLVTLPREGERVYYFPQGHMEQLEASMQQGVEHQMPM FNLPSKILCKVVNVQRKAEAETDEVYAQVTLLPEPDQSEITSPDTPLPEPERCTVHSFCKTLTASDTSTH GGFSVLRRHADDCLPSLDMSQQPPWQELVATDLHGNEWHFRHIFRGQPRRHLLTTGWSVFVSSKKLVAGD AFIFLRGESGELRVGVRRHMRQQTNMPSSVISSQSMHLGVLATASHAIATGTLFSVFYKPRTSRSEFIVS VNKYLEAVNYKLSVGMRFKMRFEGEEVPERRFSGTIVGVGDDVSSGWSDSDWRSLKVQWDEPASIWRPDR VSSWELEPLIASTPSNSQPMNRNNKRLRPSVIPSPSPDLNGMWK…
	L.us.f.m.scaffold55.142	677	MVGMIDLNTTEEEETTPSSGSLLSSSSSASNAAASSVPSSLCLELWHACAGPLISLPKKGSLVAYLPQGH LDQLPDYSPAAAPVNLPPHLFCRVVDVKLHAEAATDEVYAQVSLVPENEQTELKLRRRGRNEGEGDEEEL AVKASTPHMFCKTLTASDTSTHGGFSVPRRAAEDCFPPLDYTQQRPSQELVAKDLHGFEWRFRHIYRGQP RRHLLTTGWSAFVNKKKLVSGDAVLFLRGEDGELRLGVRRAAQVKPSATLPVLFSQLSSHCSISDVANAV SLRSVFSVCYNPRDSSSEFVIPVNKFMKSLDYSFCAGMRFKMRFETEDSSERRCSGMITGISDLDPVRWP RSKWRCVMVRWDDMEVNRHSRVSPWEIEASGSVSSNSHSFLGSG…
	L.us.f.m.scaffold254.58	1021	MGGGMEANKNKFIEDWGAARENLEHNFRWTRRNFALIGLFGVALPFLVYKGTVKEFADPETDEVYAQMTL QPVPSYDKEALLRSDLALRSNKPQPEFFCKTLTASDTSTHGGFSVPRRAAEKIFPPLDFSMQPPAQELVA RDLHDNVWTFRHIYRGQPKRHLLTTGWSLFVSGKRLIAGDSVLFIRDEKQQLLLGIRRANRQPTNLSSSV LSSDSMHIGILAAAAHAAANNSPFTVFFNPRASPSEFVVPLAKYYKAVYSNQVSLGMRFRMMFETEESGT RRYMGTITGITDLDPVRWKGSQWRNLQVGWDESTAEERRNRVSVWEIEPVTAPFFICPPPFFRSKRPRQP GMPDDDSSDLDRILKRSMPWLGDDILKDPGSLPGLSLVQWMNMQ…
	L.us.f.m.scaffold73.46	602	MSPPADLHSPCMVDRRIWQSCAGSSIHIPTLNSRVYYFPQGHLEQSSSSTLPFLSSLVLSRPMILCRLSS IQFLADPVTDEVYVKLFLHPLDPSSLNAAALPLLEPSPTAASAAAANNDGIMAYAKVLTASDANNGGGFS VPRFCADSIFPPLNYEADPPVQTLSVSDVHGIRWDFRHIYRGTPRRHLLTTGWSKFVNSKKLIAGDSVLF MKNCRGEMFIGVRRVARSNNAANFARWRDDFGTGGDGKVKLKEDGCSRTSAKGMLSPETVADVTERAAQG LPFEVVYYPRSWSFSDFVVNADVVEAALSMFWSSGTRVKMAVESEDLSRATWFQGTVASATVPGCGPWQG SPWRMLQIKWDEPEVLQSAQRISPWRVEFVSTNSSLGTGIPPAK…
	L.us.f.m.scaffold130.36	1127	MPPMGSLVVYFPQGHSEQVAASMQKQTDCIPSYPNLPSKLICMLHNVTLHADPETDEVYAQMTLQPVSKC DREALIASDMGMKQNRQPAEFFCKTLTASDTSTHGGFSVPRRAAEKIFPPLDFTMQPPAQELVARDLHDN AWTFRHIYRGQPKRHLLTTGWSVFVSNKRLFAGDSVLFIRDEKQQLLLGIRHANRQQPALSSSVISSDSM HIGILAAAAHAAANNSPFTVFYNPRASPSEFVIPFSKYNKAMYTQVSSGMRFRMMFETEESGVRRYMGTV TGVTDLDPVRWKSSQWRNLQVRWDESTAGERPSRVSIWDIEPVVTPFYICPPPFFRPRFPKQPGMPDDES DIENAFKRAMPWLADDFGMKEGGQSSIFPGLSLVQWMSMQQNNN…
	L.us.f.m.scaffold0.253	668	MMAANQGGEKDDLYTELWKLCAGPVVEVPKSNERVYYFPQGHMEQLEASTNQELNQRAPLFNLPSKILCR VININLLAEPETDEVYAQITLIPELDQSEPTSPDLCPTETPRPLVHSFCKVLTASDTSTHGGFSVLRKHA TECLRPLDMTQQTPTQELVAKDLHGYEWRFKHIFRGQPRRHLLTTGWSTFVTSKRLVAGDSFVFLRGETG DLRVGVRRVALQQSSMPTSVISSQSMHLGVLATASHAVGTQTMFVVYYKPRTSQFIIGLNRYLEAVGNKF AVGKRFKMRFEGEDSPERRFSGTIVGVDDFSPYWAESKWRCLKVQWDEPASIPRPDKVSPWEIEPFVASV QANLPQPAPMKNKRPRPPNEIPALDLSSTASTWNSGLTQTHELT…
	L.us.f.m.scaffold139.54	937	MASVEEKGKAGVGLLGAGAQIPATSTLLDEMKLFKEIQDHSAAAGSRKAINSELWYACAGPLASLPHVGS LVYYFPQGHSEQVAVSTKRNATSQIPNYPNLPSQLLCQVHNVTLHADRDTDEIYAQMSLQPVNSDKDIFP VPDFGLKLSRHPAEFFCKTLTASDTSTHGGFSVPRRAAEKLFPQLDYTMQPPSQELIVRDLHDNAWTFRH IYRGQPKRHLLTTGWSLFVGSKRLKAGDSVLFIRDEKSQLLVGIRRANRQQSTLPSSVLSADSMHIGVLA AAAHAAASRSSFTIFYNPRACPSEFVIPLANYRKAVYGTQVAVGMRFGMMFETEESAKRRYMGTIVGVSD LDPLRWPGSKWRNLQVEWDEPGCSDKPNRVSSWDVETPESLFIF…
	L.us.f.m.scaffold16.110	797	MILGRTKRMIMGSLDQVQAPLINSIHAAGGHHRHTAAAHLTRKRCIQRRSPPTQINNLPPQSSSQPGDQD GLLDELWQACAGPLVYVPKVGDYVYYFLQGHIQQVKSCIEQDCDMDLPHGNSVPSKLLCRVVDVQRKAEA VTDEVFARIVLLPVLEPPDEEVISGSWKEEEEDDEDGSSNSNQSWNQMIRSKNSKRSFSKKLTPSDTSKH GGFSVPRRQAEECLPPLNMSEEPPVQEIAAKDIHDNLWRFRHIYRGDPKRHLLTSGWSTFATSKQISPGD QFIFVRGENGELRVGIRRGGQQKKPPPSATVISANCILHGILADASHAVTTGSTFVVYYRPWSNSSEFLV PAGRYLKAAKIEYSPGTRFKMLFEGDECTEQRVERFEGRIVGNE…
	L.us.f.m.scaffold88.151	626	MRDFGIMKCLDSQFWHACAGGMVQIPPVSSKVYYFPQGHAEHAQLTADFAPPSCQIPSMVPCKVSAINYM ADPETDEVFAKISLIPLISGSRDDNSIDDGLFESSQEEKTASFAKQLTQSDANNGGGFSVPRYCADTIFP RLDYNAEPPVQTILAKDVHGQTWKFRHIYRGTPRRHLLTTGWSNFVNQKKLVAGDSIVFLRADNGDLCVG IRRARRSEFAPSGWNSYGFMREDYECRKNVVSNGGDVTMKAKIRSESVVEAATLAAKGRPFEVVYYPSAG TPEYWVRASAVRAAMQMQWYPGMRFKMPFETEDSSRISCFMGTISSVQVADPIHWPNSPWRLLQVEWDEP ELLHNVKRVNPWLVELVSSMPAIHIPPFSPPRKKLRFPQEPDFS…
	L.us.f.m.scaffold83.139	672	MMAANQGGGKDDLYTELWKLCAGPVVEVPKSNERVYYFPQGHMEQLEASTNQELNQRAPLFNLPSKILCR VINILLLAEPETDEVYAQITLIPELDQSEPTSPDLCPTETPRPSVHSFCKVLTASDTSTHGGFSVLRKHA TECLPPLDMTQQTPTQELVAKDLHGYEWRFKHIFRGQPRRHLLTTGWSTFVTSKRLVAGDSFVFLRGETG DLRVGVRRVARQQSSMPTSVISSQSMHLGVLATASHAVATQTMFVVYYKPRTSQFIIGLNRYLEAVGNKF AVGKRFKMRFEGEDSPERRFSGTIVGVDDFSPYWAESKWRCLKVQWDEPASIPRPDKVSPWEIESFVASV QANLPQPAPMKNKRPRPPNEIPALDLSSTASTWNSGLTQTHELT…
	L.us.f.m.scaffold225.65	849	MASSEISMKGNSGNVRGDSFSSSYSEQTEGRKAIEGQKGVPLAHPGAPIDAEAALYKELWHACAGPLVTV PRKGELVYYFPQGHIEQVEASTNQGADQQMPLYNLPSKILCRVLNVELKAEPDTDEVFAQVTLLPEANQD ENAVKKEPPLPPPPRFHVHSFCKTLTASDTSTHGGFSVLRRHADECLPPLDMSRQPPTQELVAKDLHSIE WRFRHIFRGQPRRHLLQSGWSVFVSSKRLVAGDAFIFLRGENGELRVGVRRAMRQQGNVPSSVISSHSMH LGVLATAWHAISTGTLFTVYYKPRTSPSQFIVPYDQYMESAKSNYTIGMRFKMRFEGEEAPEQRFTGTIV GIEDADSKRWQESKWRCLKVRWDENTSIPRPERVSPWQIEPALA…
	L.us.f.m.scaffold20.235	478	MASASVPAASSPSRGKKNDALLDELWNACARTTHGVPKEEEMVYYFPQGHMEQLQGTMNMQPDQRIPLYE LPCKILCQVVNVSRMIEEDTDEVYAQITLQAIKQTEITNPVPNPPEKPRPRVHSFSKILTVSDTSTHGGL SVPRKYATESLPPLDLSQATPSQELVTKDFHGHEWRFKHIFRGEPPRHLISTGWSKFVNGKKLAASDEFV FVRGEDDRLLVGVRRSSRKKHPVASPVLSPQSLNLAVVATARHAINGLSIFSVYYKPSASSFIIGVNKCL KAMGHAFHVGMHVQTNEYGEYLGYTGTIVEVGDFSSQWPGSQWRSLKVQWDEPSGVERLPERVSPWEVEP LGDPPYHSVPLLAGNKRMRSPQGSDAVSSSDAARVHNESNLGGN…
Linum bienne	L.bie.m.scaffold100.70	850	MASSEISMKGNSGNVRGESFSSSYSEQTEGRKAIEGHKGAPLAHPGAPIDAEAALYKELWHACAGPLVTV PRKGELVYYFPQGHIEQVEASTNQGADQQMPLYNLPSKILCRVLNVELKAEPDTDEVFAQVTLLPEANQD ENAVKKEPPLPPPPRFHVHSFCKTLTASDTSTHGGFSVLRRHADECLPPLDMSRQPPTQELVAKDLHSIE WRFRHIFRGQPRRHLLQSGWSVFVSSKRLVAGDAFIFLRGENGELRVGVRRAMRQQGNVPSSVISSHSMH LGVLATAWHAISTGTLFTVYYKPRTSPSQFIVPYDQYMESAKSNYTIGMRFKMRFEGEEAPEQRFTGTIV GIEDADSKRWQESKWRCLKVRWDENTSIPRPERVSPWQIEPALA…
	L.bie.m.scaffold1131.2	684	MAFTATSHPTGAHLHPGACNDALYKELWHACAGSLVTLPREGERVYYFPQGHMEQLEASMQQGVEHQMPM FNLPSKILCKVVNVQRKAEAETDEVYAQVTLLPEPDQSEITSPDTPLPEPERCTVHSFCKTLTASDTSTH GGFSVLRRHADDCLPSLDMSQQPPWQELVATDLHGNEWHFRHIFRGQPRRHLLTTGWSVFVSSKKLVAGD AFIFLRGESGELRVGVRRHMRQQTNMPSSVISSQSMHLGVLATASHAIATGTLFSVFYKPRTSRSEFIVS VNKYLEAVNYKLSVGMRFKMRFEGEEVPERRFSGTIVGVGDDVSSGWSDSDWRSLKVQWDEPASIWRPDR VSSWELEPLIASTPSNSQPMNRNNKRLRPSVIPSPSPDLNGMWK…
	L.bie.m.scaffold191.27	603	MKCLDSQFWHACAGGMVQIPPVNSKVYYFPQGHAEHAQLTADFAPPSCQIPSMVPCKVSAINYMADPETD EVFAKISLIPLISGSRDDNSNDDGLFESSQEEKTASFAKQLTQSDANNGGGFSVPRYCAETIFPRLDYNA EPPVQTILAKDVHGQTWKFRHIYRGTPRRHLLTTGWSNFVNQKKLVAGDSIVFLRADNGDLCVGIRRARR NECAPSGWNSYGFMREDYECRKNVVSNGGDVTMKAKIRAESVVEAATLAAKGRPFEVVYYPSAGTPEYWV RASAVRAAMQMQWYPGIRFKMPFETEDSSRISCFMGTISSVQVADPIHWPNSPWRLLQVEWDEPELLHNV KRVNPWLVELVSSMPAIHITPFSPPRKKLRFPQESDFSLMSQLP…
	L.bie.m.scaffold400.24	820	MKLSTSGLSQQGQEGENKCLNSELWHACAGPLVSLPTVGSRVVYFPQGHSEQVVATTNKEIDGQIPNYPS LPPQLICQLHNLTMHADVETDEVYAQLTLQPLTEEEQKDTFLPMELGMPSKQPTNYFCKTLTASDTSTHG GFSVPRRAAEKVFPPLDFSQQPPAQELIARDLHDVEWKFRHIFRGQPKRHLLTTGWSIFVSAKRLVAGDS VLFIWNEKNQLLLGIRRAIRPQTVMPSSVLSSDSMHIGLLAAAAHAAATNSCFTVFFNPRASPCEFVISL SKYVKAVYHTRVSVGMRFRMLFETEESSVRRHMGTITGISDLDPVRWPNSHWRSVKVGWDESTAGERQPR VSLWEIEPLTTFPMYPSLFPFRLKRPWYPGSSAFPDPRDENGNS…
	L.bie.m.scaffold583.43	820	MKLSTSGLSQQGQEGENKCLNSELWHACAGPLVSLPTVGSRVVYFPQGHSEQVVATTNKEIDGQIPNYPS LPPQLICQLHNLTMHADVETDEVYAQMTLQPLTEEEQKDTFLPMELGMPSKQPTNYFCKTLTASDTSTHG GFSVPRRAAEKVFPPLDFSQQPPAQELIARDLHDVEWKFRHIFRGQPKRHLLTTGWSVFVSAKRLVAGDS VLFIWNEKNQLLLGIRRAIRPQTVMPSSVLSSDSMHIGLLAAAAHAAATNSCFTVFFNPRASPCEFVISL SKYVKAVYHTRISVGMRFRMLFETEESSVRRHMGTITGISDLDPVRWPNSHWRSVKVGWDESTAGERQPR VSLWEIEPLTTFPMYPSLFPFRLKRPWHPGSSAFPDPRDENANS…
	L.bie.m.scaffold329.51	485	MASAMSNTVPSGSSFPNDPKANDPLTKELWNICAHSTAGVPKEAQLVYYFLQGHMEQLQETMKLEHDRQI PQFETPCKILCRVMNVERMIEDDTEEVYAHITLQATEQIELTDPVSDPPEKPKPTVHTFTKILTASDIGT HGSFSLHRKHATDCLPLLDLNQAAPSQELVTKDFHGHEWRFKHIFRGEPRRNLLTRGWNKFVNSKNLVAG DEFVFIRGDNGEMKVGVRRISRKKPSAPILSAQSLSLAVVATGRHAISELSIFSIYYKTRASPFLIGVTK YQEAMNYGFHVGMPIKTNNDGEHLGYIGKIVEVGDFSPQWPGSQWRSLKVQWYEQSRTERLPDRVSPWEV EPYVAFPYQGVPPTRNKRTRSPPGSGTINKCGFFELVTCWIALS…
	L.bie.m.scaffold560.10	719	MITFMEAKDKLKEVDKCLDSQLWHACAGGMVQMPPVNSKVFYFPQGHAEHSTGPVNFRTTLPNLRPYILS RISAIKFMADPDTDEVYAKMKLAPVTSSGDSSDFDDDQGLLNGEGPENNNKQAPTSFAKTLTQSDANNGG GFSVPRYCAETIFPRLDYTADPPVQTILAKDVHGETWKFRHIYRGTPRRHLLTTGWSAFVNHKKLVAGDS IVFLRAENGDLCVGIRRAKRGIGGGPESSWNPAGGNNYGGFSSFLREEENKLLRNGNNGNNGSSNLMGRG KVRPDSVIEAATRAANGQPFEVVYYPRASAPEFCVKASLVKSALQIRWCSGMRFKMAFETEDSSRISWFM GTISSVHFSDPLHWPDSPWRLLQVAWDEPDLLQNVKRVSPWLVE…
	L.bie.m.scaffold294.25	1032	MGGGMEANKNKFIEDWGAARENLEHNFRWTRRNFALIGLFGVALPFLVYKGTVKEFADPETDEVYAQMTL QPVPSYDKEALLRSDLALRSNKPQPEFFCKTLTASDTSTHGGFSVPRRAAEKIFPPLDFSMQPPAQELVA RDLHDNVWTFRHIYRGQPKRHLLTTGWSLFVSGKRLIAGDSVLFIRDEKQQLLLGIRRANRQPTNLSSSV LSSDSMHIGILAAAAHAAANNSPFTVFFNPRASPSEFVVPLAKYYKAVYSNQVSLGMRFRMMFETEESGT RRYMGTITGITDLDPVRWKGSQWRNLQVGWDESTVEERRNRVSVWEIEPVTAPFFICPPPFFRSKRPRQP GMPDDDSSDLDGMLKRSMPWLGDDILKDPGSLPGLSLVQWMNMQ…
	L.bie.m.scaffold688.12	924	MRLSSPGFNQQAQEVGDNKCLNSELWHACAGPLVSLPTLGTRVVYFPQGHSEQVAASTNKEVDAHIPNYP SLPPQLICQLHNVTMHSDIETDEVYAQMTLQPLSPQEQKEVYLLPAELGAPSKQPTNYFCKTLTASDTST HGGFSVPRRAAEKVFPPLDYSQTPPCQELIARDLHDNEWKFRHVFRGQPKRHLLTTGWSVFVSAKRLVAG DSVIFIWNEKNQMLLGIRHANRPQTFMPSSVLSSDSMHIGLLAAAAHAAATNSRFTIFFNPRASPSEFVI PLAKYVKAVYHTRVSVGMRFRMLFETEESSVRRYMGTITGISDLDPVRWQNSHWRSVKVGWDESTAGERQ PRVSLWEIEPLTTFPMYPSPFPMRLKRPWPSGMPSFGLKDSDLN…
	L.bie.m.scaffold75.120	938	MASVEEKGKAGVGLLGAGAQIPATSTLLDEMKLFKEIQDHSAAAGSRKAINSELWYACAGPLASLPHVGS LVYYFPQGHSEQVAVSTKRNATSQIPNYPNLPSQLLCQVHNVTLHADRDTDEIYAQMSLQPVNSDKDIFP VPDFGLKLSRHPAEFFCKTLTASDTSTHGGFSVPRRAAEKLFPQLDYTMQPPSQELIVRDLHDNAWTFRH IYRGQPKRHLLTTGWSLFVGSKRLKAGDSVLFIRDEKSQLLVGIRRANRQQSTLPSSVLSADSMHIGVLA AAAHAAASRSSFTIFYNPRACPSEFVIPLAKYRKAVCGTQVAVGMRFGMMFETEESAKRRYMGTIVGVSD LDPLRWPGSKWRNLQVEWDEPGCSDKPNRVSSWDVETPESLFIF…
	L.bie.m.scaffold200.30	924	MRLSSPGFNQQAQEGGDNKCLNSELWHACAGPLVSLPTLGTRVVYFPQGHSEQVAASTNKEVDAHIPNYP SLPPQLICQLHNVTMHSDIETDEVYAQMTLQPLSPQEQKEVYLLPAELGAPSKQPTNYFCKTLTASDTST HGGFSVPRRAAEKVFPPLDYSQTPPCQELIARDLHDNEWKFRHVFRGQPKRHLLTTGWSVFVSAKRLVAG DSVIFIWNEKNQMLLGIRHANRPQTFMPSSVLSSDSMHIGLLAAAAHAAATNSRFTIFFNPRASPSEFVI PLAKYVKAVYHTRVSVGMRFRMLFETEESSVRRYMGTITGISDLDPVRWQNSHWRSVKVGWDESTAGERQ PRVSLWEIEPLTTFPMYPSPFPMRLKRPWPSGMPSFGLKDSDLN…
	L.bie.m.scaffold291.37	664	MKEKSFVDPQLWQACAGSLVQIPPLNSHVFYFPQGHAEHSQSPVSFPPDCSKLPAAVLCRIAAVDFLADQ ESDEVFSKLTFVPISSESEEKVFDGGSLMEKENKPASFAKTLTQSDANNGGGFSVPRYCAETIFPRLDYS ADPPVQTVVAKDVHGEVWKFRHIYRGTPRRHLLTTGWSSFVNRKKLVAGDSIVFLRSEFGELCVGIRRAK RGVAGGVGAEKLCQSGWGINANSWSAGGIFSPYGGVSIKRNGSGDSGAGGRREGPAAPVKVTAEEVLEAA TSAAEGRPFTVLCYPRGGSPEFYVKASLVKESMRIHWSCGMRFKIPFETEDSSRISWFNGTVASAQVCDP IRWPNSPWRLLQVTWDEPDLLQNVLRVSPWLVELVSSIPMIQPP…
	L.bie.m.scaffold688.11	876	MRLPSPGMNQQAQDGGDSKCLNSELWHACAGPLVSLPNLGSRVVYFPQGHSEQVAASTNKEVDAQIPNYP SLPPQLICQLHNVTMHSDVETEEVYAQMTLQPLSPQEQKEVYLLPAELGAPSKQPTNYFCKTLTASDTST HGGFSVPRRAAEKVFPPLDYSQTPPCQELIARDLHDNEWKFKHIFRGQPKRHLLTTGWSVFVSAKRLVAG DSVIFIWTEKNQMLLGIRRANRPQTVMPSSVLSSDSMHIGLLAAAAHAAATNSRFTIFFNPRASPSEFVI PLAKYVKAVYHTRVSVGMRFRMLFETEESSVRRYMGTITGISDLDPVRWQSSHWRSVKVGWDESTAGERQ PRVSLWEIEPLTTFPMYPSPFPMRLKRPWPSGMPTFGLKDTDLS…
	L.bie.m.scaffold29.121	683	MAFTVTSHSSGAHLHPGACNDALYKELWHACAGPLVTLPREGERVYYFPQGHMEQLEASMQQGVEHQMPM FNLPSKILCKVVNVQRKAEAETDEVYAQVTLLPEPDQSEITSPDTPLPEPERCTVHSFCKTLTASDTSTH GGFSVLRRHADDCLPPLDMSQQPPWQELVATDLHGNEWHFRHIFRGQPRRHLLTTGWSVFVSSKKLVAGD AFIFLRGESGELRVGVRRHMRQQTNMPSSVISSQSMHLGVLATASHAIATGTLFSVFYKPRTSRSEFIVS VNKYLEAVNHKLSVGMRFKMRFEGEEVPERRFSGTIVGVGDDLSSGWSDSDWRSLKVQWDEPTSIWRPDR VSSWELEPLIATTPSNSQPMNRNNKRVRPSVIPSPSPDLNGMWK…
	L.bie.m.scaffold283.47	478	MASASVPAASSPSRGKKNDALLDELWNACARTTHGVPKEEEMVYYFPQGHMEQLQGTMNVQPDQRIPLYE LPCKILCQVVNVSRMIEEDTDEVYAQITLQAIKQTEITNPVPNPPEKPRPRVHSFSKILTVSDTSTHGGL SVPRKYATESLPPLDLSQATPSQELVTKDFHGHEWRFKHIFRGEPPRHLISTGWSKFVNGKKLAASDEFV FVRGEDDRLLVGVRRSSRKKPPVASPVLSPQSLNLAVVATARHAINGLSIFSVYYKPSASSFIIGVNKCL KAMGHAFHVGMHVQTNEYGEYLGYTGTIVEVGDFSLQWPGSQWRSLKVQWDEPSGVERLPERVSPWEVEP LGDPPYHSVPLLAGNKRMRSPQGSDAVSSSDAARVHNESNLGGN…
	L.bie.m.scaffold1656.1	620	MKCLDSQFWHACAGGMVQIPPVSSKVYYFPQGHAEHAQLTADLAPPSCQIPSMVPCKVSAINYMADPETD EVFAKISLIPLISGSRDDNSNDDGLFESSQEEKTASFAKQLTQSDANNGGGFSVPRYCAETIFPRLDYNA EPPVQTILAKDVHGQTWKFRHIYRGTPRRHLLTTGWSNFVNQKKLVAGDSIVFLRADNGDLCVGIRRARR NECAPSGWNSYGFMREDYECRKNVVSNGGDVTMKAKIRAESVVEAATLAAKGRPFEVVYYPSAGTPEYWV RASAVRAAMQMQWYPGMRFKMPFETEDSSRISCFMGTISSVQVADPIHWPNSPWRLLQVEWDEPELLHNV KRVNPWLVELVSSMPAIHITPFSPPRKKLRFPQEPDFSLMSQLP…
	L.bie.m.scaffold200.72	820	MPPIGSLVVYFPQGHSEQVAASMQKQTDCIPSYPNLPSKLICMLHNVTLHADPETDEVYAQMTLQPVSKC DREALIASDMGMKQNRQPAEFFCKTLTASDTSTHGGFSVPRRAAEKIFPPLDFAMQPPAQELVARDLHDN AWTFRHIYRGQPKRHLLTTGWSVFVSNKRLFAGDSVLFIRDEKQQLLLGIRHANRQQPALSSSVISSDSM HIGILAAAAHAAANNSPFTVFYNPRASPSEFVIPFSKYNKAMYTQVSSGMRFRMMFETEESGVRRYMGTV TGVTDLDPVRWKSSQWRNLQVRWDESTAGERPSRVSIWDIEPVVTPFYICPPPFFRPRFPKQPGMPDDES DIENAFKRAMPWLADDFGMKEGGQSSIFPGLSLVQWMSMQQNNN…
	L.bie.m.scaffold496.5	1058	MKSPTTANPAEEGSAEKKTINVELWQACAGPLVNLPAGGTHVVYFPQGHSEQVAASMKKDVDAQIPNYPN LPSKLLCLLHNVTLHADPETDEVYAQMTLQPVPSYDKEALLRSDLTFRSSKPQPEFFCKTLTASDTSTHG GFSVPRRAAEKIFPPLDFSMQPPAQELVARDLHDNVWTFRHIYRGQPKRHLLTTGWSLFVSGKRLIAGDS VLFIRDEKQQLLLGIRRANRQPTNLSSSVLSSDSMHIGILAAAAHAAANNSPFTVFFNPRASPSEFVVPL AKYYKAVYSNQVSLGMRFRMMFETEESGTRRYMGTITGITDLDPVRWKGSQWRNLQVGWDESTVEERRNR VSVWEIEPVTAPFFICPPPFFRSKRPRQPGMPDDDSSDLDGMLK…
	L.bie.m.scaffold218.13	609	MRDFGIMKCLDSQFWHACAGGMVQIPPVNSKVYYFPQGHAEHAQLTADFAPPSCQIPSMVPCKVSAINYM ADPETDEVFAKISLIPLISGSRDDNSNDDGLFESSQEEKTASFAKQLTQSDANNGGGFSVPRYCAETIFP RLDYNAEPPVQTILAKDVHGQTWKFRHIYRGTPRRHLLTTGWSNFVNQKKLVAGDSIVFLRADNGDLCVG IRRARRNECAPSGWNSYGFMREDYECRKNVVSNGGDVTMKAKIRAESVVEAATLAAKGRPFEVVYYPSAG TPEYWVRASAVRAAMQMQWYPGIRFKMPFETEDSSRISCFMGTISSVQVADPIHWPNSPWRLLQVEWDEP ELLHNVKRVNPWLVELVSSMPAIHITPFSPPRKKLRFPQESDFS…
	L.bie.m.scaffold83.113	670	MIETVNLLDDLYTELWKLCAGPVVEVPKSNERVYYFPQGHMEQLEASTNQELNQRAPLFNLPSKILCRVI NILLLAEPETDEVYAQITLIPELDQSEPTSPDLCPTETPRPLVHSFCKVLTASDTSTHGGFSVLRKHATE CLRPLDMTQQTPTQELVAKDLHGYEWRFKHIFRGQPRRHLLTTGWSTFVTSKRLVAGDSFVFLRGETGDL RVGVRRVALQQSSMPTSVISSQSMHLGVLATASHAVGTQTMFVVYYKPRTSQFIIGLNRYLEAVGNKFAV GKRFKMRFEGEDSPERRFSGTIVGVDDFSPYWAESKWRCLKVQWDEPASIPRPDKVSPWEIEPFVASVQA NLPQPAPMKNKRPRPPNEIPALDLSSTASTWNSGLTQTHELTRI…
	L.bie.m.scaffold465.6	784	MILGRTKRMIMGSLDQVQAPLINSIHAAGGHHRHTAAAHLTRKRCIQRRSPPTQINNLPPQSSSQPGDQD GLLDELWQACAGPLVYVPKVGDYVYYFLQGHIQQVKSCIEQDCDMDLPHGNSVPSKLLCRVVDVQRKAEA VTDEVFARIVLLPVLEPPDEEVISGSWKEEEDDDDEDGSSNSNQSWNQMIRSKNSKRSFSKKLTPSDTSK HGGFSVPRRQAEECLPPLNMSEEPPVQEIAAKDIHDNLWRFRHIYRGDPKRHLLTSGWSTFATSKRISPG DQFIFVRGENGELRVGIRRGGQQKKPPPSATVISANCILHGILADASHAVTTGSTFVVYYRPWSNSSEFL VPAGRYLKSAKIEYSPGMRFKMLFEGDECTEQRVERFEGTIVGN…
	L.bie.m.scaffold792.7	791	MKLSTSGLSQQQSQEGGEKKCLNSELWHACAGPLVSLPTVGSRVVYFPQGHSEQVVATTNKEVDGHIPNY PNLPAQLICQLHNVTMHADVETDEVYAQMTLQPLTPEEQKDTFLPMELGMPSKQPTNYFCKTLTASDTST HGGFSVPRRAAEKVFPPLDFSQQPPAQELIARDLHDVEWKFRHIFRGQPKRHLLTTGWSVFVSAKRLVAG DSVLFIWNEKNQLLLGIRRATRPQTVMPSSVLSSDSMHIGLLAAAAHAAATNSCFTVFYNPRASPCEFVI PLSKYVKAVYHTRISVGMRFRMLFETEESSVRRYMGTITGISDLDAVRWPNSHWRSVKVGWDESTAGERQ PRVSLWEIEPLTTFPMYPSLFPFRLKRPWHPGSSSFPDSRDENG…
	L.bie.m.scaffold330.41	850	MASSEISMKGNSGNVRGESFSSSYSEQTEGRKAIEGHKGAPLAHPGAPIDAEAALYKELWHACAGPLVTV PRKGELVYYFPQGHIEQVEASTNQGADQQMPLYNLPSKILCRVLNVELKAEPDTDEVFAQVTLLPEANQD ENAVKKEPPLPPPPRFHVHSFCKTLTASDTSTHGGFSVLRRHADECLPPLDMSRQPPTQELVAKDLHSIE WRFRHIFRGQPRRHLLQSGWSVFVSSKRLVAGDAFIFLRGENGELRVGVRRAMRQQGNVPSSVISSHSMH LGVLATAWHAISTGTLFTVYYKPRTSPSQFIVPYDQYMESAKSNYTIGMRFKMRFEGEEAPEQRFTGTIV GIEDADSKRWQESKWRCLKVRWDENTSIPRPERVSPWQIEPALA…
	L.bie.m.scaffold1113.5	647	MKEKSFVDPQLWQACAGSLVQIPPINSHVFYFPQGHAEHSQSPVSFPPDCSELPAAVLCRVAAVDFLADQ DSDEVFSKLTFVPISSQSEEKVFDGRSLMEKENKPASFAKTLTQSDANNGGGFSVPRYCAETIFPRLDYS ADPPVQTVVAKDVHGEVWKFRHIYRGTPRRHLLTTGWSSFVNRKKLVAGDSIVFLRSEFGELCVGIRRAK RGVAGGVGAEKLCQSGWGINSNSWSAGGIFSPYGGVSIKRNGSGDSGVGGRREGPAAPVKVTAEEVLEAA RSAAEGRPFTVLYYPRGGSPEFYVKASLVKESMRIHWSCGMRFKIPFETEDSSRISWFNGTVASAQVSDP IRWPNSPWRLLQVTWDEPDLLQNVRRVSPWLVELVSSIPMIQPP…
	L.bie.m.scaffold458.16	787	MMLGRTKRMIMRSIDQVQAPLINSIYAAGGHHRHASAAAAAAHLTRKRCIQRRSPPTRVNNVPPETSSQS GDQDGLLDELWQACAGPLAYVPKVGDYVYYFLQGHIQQVKSCIEQDCEMDLPQGNSVPSKLLCRVVDVQR KAEAVTDEVFARIVLLPVLEPPDEEVISGSWKEEEDDDDEDGSSNSNQSWNQMIRSKNSKRSFSKKLTPS DTSKHGGFSVPRRQAEECLPPLNMSEEPPVQEIAAKDIHDNLWRFRHIYRGDPKRHLLTSGWSTFATSKR ISPGDQFIFVRGENGELRVGIRRGGQQKKPPPSATVISANCILHGILADASHAVTTGSTFVVYYRPWSNS SEFLVPAGRYLKSAKIEYSPGMRFKMLFEGDECTEQRVERFEGT…
	L.bie.m.scaffold37.43	605	MSPPADLHSPCMVDRRIWQSCAGSSIHIPTLNSRVYYFPQGHLEQSSSSTLPFLSSLVLSRPMILCRLSS IQFLADPVTDEVYVKLFLHPLDPSSLNAAALPLLEPSPTAASSSSAAAANDDGIMAYAKVLTASDANNGG GFSVPRFCADSIFPPLNYDADPPVQTLSVSDVHGIKWNFRHIYRGTPRRHLLTTGWSKFVNSKKLIAGDS VLFMKNCRGEMFIGVRRVARSNNAANFARWRDDFGTGGDGKVKLKEDGCSRTSAKGMLSPETVADVTERA AQGLPFEVVYYPRSWSFSDFVVNADVVEAALSMFWSSGTRVKMAVESEDLSRATWFQGTVASATVPGCGP WQGSPWRMLQIKWDEPEVLQSAQRISPWRVEFVSTNSSLGTGIP…
	L.bie.m.scaffold3.205	604	MSPPSHLHSPCMVDRRIWQSCAGSSVRIPTLNSRVYYFPQGHFEQSSSSTLPLLSSLVLSRPMILCRLSS IQFLADPVTDEVYVKLFLLPLDPSSLNAAALPLLEPSPTAASSSSAAAANDDGIMAYAKVLTASDANNGG GFSVPRFCADSIFPPLNYDADPPVQTLSVSDVHGIKWNFRHIYRGTPRRHLLTTGWSKFVNSKKLIAGDS VLFMKNFRGEMFIGVRRAARSNNAANFARWRDHFGTGGDGKVKLKEDGCSRTSARGMLSPETVAEVTERA AQGLPFEVVYYPRSWSFSDFVVNADVVEAALSMFWSSGARVKMAVESEDLSRATWFQGTVASATVPGCGP WQGSPWRMLQIKWDEPEVLQSAQRISPWRVEFVSTNSSLGTGIP…
	L.bie.m.scaffold4.158	685	MVGMIDLNTTEEEETTPSSGSLLSSSSSASNAAAAASSSVPSSVCLELWHACAGPLISLPKKGSLVAYLP QGHLDQLPDSSPAAARVNLPPHLFCRVVDVKLHAEAATDEVYAQVSLVPENEQTELKLRRRGRNEGEGDE EELAVKASTPHMFCKTLTASDTSTHGGFSVPRRAAEDCFPPLDYTQQRPSQELVAKDLHGYEWRFRHIYR GQPRRHLLTTGWSAFVNKKKLVSGDAVLFLRGEDGELRLGVRRAAQVKPSATLPVLFSQLSSHCSISDVA NAVSLRSVFSVCYNPRDSSSEFVIPVNKFMKSLDYSFCAGMRFKMRFETEDSSERRCSGMITGISDLDPV RWPRSKWRCVMVRWDDMEVNRHSRVSPWEIEASGSVSSNSHSFL…
	L.bie.m.scaffold22.134	938	MASVEEKGKAGVGLLGAGAQIPATSTLLDEMKLFKEIQDHSAAAGSRKAINSELWYACAGPLASLPHVGS LVYYFPQGHSEQVAVSTKRNATSQIPNYPNLPSQLLCQVHNVTLHADRDTDEIYAQMSLQPVNSDKDIFP VPDFGLKLSRHPAEFFCKTLTASDTSTHGGFSVPRRAAEKLFPQLDYTMQPPSQELIVRDLHDNAWTFRH IYRGQPKRHLLTTGWSLFVGSKRLKAGDSVLFIRDEKSQLLVGIRRANRQQSTLPSSVLSADSMHIGVLA AAAHAAASRSSFTIFYNPRACPSEFVIPLAKYRKAVCGTQVAVGMRFGMMFETEESAKRRYMGTIVGVSD LDPLRWPGSKWRNLQVEWDEPGCSDKPNRVSSWDVETPESLFIF…
	L.bie.m.scaffold1165.1	792	MKLSTSGLSQQQSQEGGEKKCLNSELWHACAGPLVSLPTVGSRVVYFPQGHSEQVVATTNKEVDGHIPNY PNLPAQLICQLHNVTMHADVETDEVYAQMTLQPLTPEEQKDTFLPMELGMPSKQPTNYFCKTLTASDTST HGGFSVPRRAAEKVFPPLDFSQQPPAQELIARDLHDVEWKFRHIFRGQPKRHLLTTGWSVFVSAKRLVAG DSVLFIWNEKNQLLLGIRRATRPQTVMPSSVLSSDSMHIGLLAAAAHAAATNSCFTVFYNPRASPCEFVI PLSKYVKAVYHTRVSVGMRFRMLFETEESSVRRYMGTITGISDLDAVRWPNSHWRSVKVGWDESTAGERQ PRVSLWEIEPLTTFPMYPSLFPFRLKRPWHPGSSSFPDSRDENG…
	L.bie.m.scaffold200.31	788	MRLPSPGMNQQAQDGGDSKCLNSELWHACAGPLVSLPNLGSRVVYFPQGHSEQVAASTNKEVDAQIPNYP SLPPQLICQLHNVTMHSDVETEEVYAQMTLQPLSPQEQKEVYLLPAELGAPSKQPTNYFCKTLTASDTST HGGFSVPRRAAEKVFPPLDYSQTPPCQELIARDLHDNEWKFKHIFRGQPKRHLLTTGWSVFVSAKRLVAG DSVIFIWTEKNQMLLGIRRANRPQTVMPSSVLSSNSMHIGLLAAAAHAAATNSRFTIFFNPRASPSEFVI PLAKYVKAVYHTRVSVGMRFRMLFETEESSVRRYMGTITGISDLDPVRWQNSHWRSVKVGWDESTAGERQ PRVSLWEIEPLTTFPMYPSPFPMRLKRPWPSGMPSFGLKDSDLS…
	L.bie.m.scaffold354.36	859	MPPMGSLVVYFPQGHSEQVAASMQKQTDCIPSYPNLPSKLICMLHNVTLHADPETDEVYAQMTLQPVSKC DREALIASDMGMKQNRQPAEFFCKTLTASDTSTHGGFSVPRRAAEKIFPPLDFTMQPPAQELVARDLHDN AWTFRHIYRGQPKRHLLTTGWSVFVSNKRLFAGDSVLFIRDEKQQLLLGIRHANRQQPALSSSVISSDSM HIGILAAAAHAAANNSPFTVFYNPRASPSEFVIPFSKYNKAMYTQVSSGMRFRMMFETEESGVRRYMGTV TGVTDLDPVRWKSSQWRNLQVRWDESTAGERPSRVSIWDIEPVVTPFYICPPPFFRPRFPKQPGMPDDES DIENAFKRAMPWLADDFGMKEGGQSSIFPGLSLVQWMSMQQNNN…
	L.bie.m.scaffold860.15	667	MVGMIDLNTTEEEETTPSSGSLLSSSSSASNAAAAASSSVPSSVCLELWHACAGPLISLPKKGSLVAYLP QGHLDQLPDSSPAAARVNLPPHLFCRVVDVKLHAEAATDEVYAQVSLVPENEQTELKLRRRGRNEGEGDE EELAVKASTPHMFCKTLTASDTSTHGGFSVPRRAAEDCFPPLDYTQQRPSQELVAKDLHGFEWRFRHIYR GQPRRHLLTTGWSAFVNKKKLVSGDAVLFLRGEDGELRLGVRRAAQVKPSATLPVLFSQLSSHCSIADVA NAVAMRSVFSVCYNPRDSSSEFVIPANKFMKSLDYSFCAGMRFKMRFETEDSSERRCSGMITGISDLDPV RWPRSKWRCVMVRWDDMEVNRHSRVSPWEIEASGSVSSNSHSFL…
	L.bie.m.scaffold177.50	681	MITFMEAKDKLKEVDKCLDSQLWHACAGGMVQMPQVNSRVFYFPQGHAEHSTGPVNFRTTLPNLRPYILS RISAIKFMADPETDEVYAKMKLAPVTSSGDGSDFDDDQGLMNGEGPENNKQAPTSFAKTLTQSDANNGGG FSVPRYCAETIFPKLDYTADPPVQTILAKDVHGETWKFRHIYRGTPRRHLLTTGWSAFVNHKKLVAGDSI VFLRAENGDLCVGIRRAKRGIGGGPESSWNPAGGNNYGGFSSFLREEENKLSRNGNNGNSGNGNLMGRGK VRPDSVIEAATRAENGQPFEVVYYPRASAPEFCVKASLVKSALQIRWCSGMRFKMAFETEDSSRISWFMG TISSVHFADPLHWPDSPWRLLQVAWDEPDLLQNVKRVSPWLVEL…

## Sheet: Table S5
Table S5. Analysis of amino acid composition of MR in LuARFs.
Domain architecture	Clade	Gene name		Ala(A)	Cys(C)	Asp(D)	Glu(E)	Phe(F)	Gly(G)	His(H)	Ile(I)	Lys(K)	Leu(L)	Met(M)	Asn(N)	Pro(P)	Gln(Q)	Arg(R)	Ser(S)	Thr(T)	Val(V)	Trp(W)	Tyr(Y)
DBD, activator MR, CTD	IIIa	LuARF6	365-821	3.72	1.09	6.78	4.38	3.94	7.44	2.41	3.28	3.94	8.32	2.41	6.13	8.1	8.53	1.97	14	5.03	5.47	1.75	1.31
		LuARF26	366-822	3.5	1.09	7.22	4.16	3.94	7.22	2.19	2.84	3.72	8.1	2.84	6.56	8.53	8.75	1.97	13.57	5.25	5.47	1.75	1.31
	IIIb	LuARF9	289-894	3.96	0.99	5.45	2.31	3.14	5.61	1.65	3.63	2.48	9.24	3.8	7.26	8.25	14.52	3.14	12.38	4.62	5.78	0.83	0.99
		LuARF17	308-916	3.94	0.99	5.42	2.3	3.12	5.91	1.31	3.61	2.79	9.2	3.61	7.06	7.88	14.78	3.12	12.97	4.93	5.25	0.82	0.99
		LuARF21	301-990	5.07	1.01	3.77	2.17	3.48	4.35	3.33	2.32	2.46	9.13	2.03	5.65	9.57	20.29	2.46	12.75	4.2	3.77	0.87	1.3
	IIIc	LuARF10	339-729	5.88	0.77	4.35	3.58	3.58	6.65	2.56	3.32	1.53	9.21	4.09	5.63	8.18	12.02	2.81	13.81	3.07	5.88	1.28	1.79
		LuARF11	339-827	5.73	0.41	3.48	2.86	3.07	5.93	4.7	2.45	1.02	7.36	4.09	5.32	9.82	15.54	3.27	15.54	2.86	3.89	1.02	1.64
		LuARF15	337-697	4.43	0.55	4.71	3.6	4.16	7.2	3.32	3.05	1.94	8.59	3.32	5.82	9.7	9.97	3.32	11.08	7.2	4.16	1.94	1.94
		LuARF20	337-697	4.43	0.55	4.71	3.32	4.16	6.65	3.05	2.22	1.66	9.14	2.77	6.09	9.97	10.25	3.32	11.63	6.93	4.99	1.94	2.22
		LuARF22	339-756	5.98	0.72	4.55	3.59	3.35	5.74	2.87	2.15	1.67	10.05	4.31	5.5	8.37	12.2	2.87	14.11	3.59	5.26	1.2	1.91
		LuARF23	339-803	5.81	0.43	3.87	3.23	3.01	6.24	4.09	2.8	1.08	8.17	4.09	5.81	9.68	14.19	3.23	14.62	2.58	4.3	1.08	1.72
		LuARF32	339-668	3.64	0	4.85	4.85	3.94	8.79	1.52	2.42	1.52	10	3.03	6.67	10.61	10.3	3.64	12.42	4.55	3.03	2.12	2.12
		LuARF33	339-669	3.63	0	5.14	3.93	3.93	9.37	2.11	2.42	1.51	9.37	3.63	6.34	9.97	9.97	3.63	11.78	5.44	3.32	2.11	2.42
DBD, repressor MR, CTD	I	LuARF1	322-527	7.28	0	4.85	6.31	1.94	2.91	2.43	4.85	5.34	4.37	3.4	6.8	9.71	5.83	3.88	13.59	7.28	5.83	2.91	0.49
		LuARF7	337-521	4.32	1.08	5.41	4.86	1.62	6.49	0.54	2.7	3.24	5.41	2.7	6.49	10.81	4.86	5.41	15.68	4.86	8.65	2.7	2.16
		LuARF14	354-561	8.17	0	4.81	6.25	1.92	2.88	3.37	4.33	5.77	4.81	3.37	5.77	9.13	4.81	3.85	13.46	8.17	5.77	2.88	0.48
		LuARF16	337-545	5.74	1.91	5.26	5.26	1.91	5.74	0.48	2.87	3.35	7.18	1.91	6.7	10.05	4.78	5.26	15.79	3.35	7.18	2.39	2.87
		LuARF24	370-769	6.5	0.75	8	5	2.75	6	4	3	4.75	7.25	2.25	4.5	7.25	3.5	6.75	14.25	4.5	5.5	1.75	1.75
		LuARF31	370-700	6.65	0.3	7.25	4.53	2.11	6.04	3.02	2.42	4.83	6.95	2.42	4.83	8.46	3.32	6.34	15.11	5.44	6.04	2.11	1.81
DBD, repressor MR	IVb	LuARF2	358-602	3.67	2.04	4.9	6.12	3.67	6.94	0.82	4.49	4.08	8.98	2.45	6.94	4.9	6.94	4.08	14.69	4.49	6.53	1.22	2.04
		LuARF12	361-595	3.83	2.55	5.11	5.53	3.83	7.23	0.85	3.83	4.26	9.36	2.98	7.23	5.11	6.81	3.83	14.04	4.68	5.96	1.28	1.7
	IVc	LuARF4	363-659	6.4	2.02	4.04	6.73	5.39	6.4	1.01	4.71	4.04	9.09	1.35	5.39	5.05	4.04	5.72	12.79	4.71	7.07	1.01	3.03
		LuARF5	374-682	4.21	0.97	5.18	5.5	4.53	6.47	5.83	4.21	3.56	9.06	2.91	5.5	9.71	4.53	5.5	10.36	5.18	4.53	0.65	1.62
		LuARF8	348-649	3.31	2.32	3.64	5.3	4.97	7.28	3.64	4.97	5.3	10.93	2.98	7.28	7.62	3.64	3.31	11.92	4.97	3.64	0.99	1.99
		LuARF13	363-657	5.76	2.03	4.75	6.78	5.42	6.44	1.02	4.07	3.39	8.81	2.37	5.08	4.75	4.41	6.1	12.88	5.08	6.78	1.02	3.05
		LuARF25	374-682	4.21	1.29	5.5	5.5	4.21	6.8	6.15	3.88	3.24	9.71	3.24	5.83	9.06	5.18	4.53	10.36	4.21	4.85	0.65	1.62
	II	LuARF3	365-688	4.01	1.85	3.7	4.01	4.63	10.19	2.16	4.94	2.16	4.94	2.78	5.25	9.26	5.25	6.48	13.89	4.01	6.79	1.54	2.16
		LuARF27	358-677	4.38	1.56	4.06	5.31	4.06	10.62	3.44	4.06	1.88	5	2.81	5.94	10	4.69	7.19	13.75	4.06	4.69	0.94	1.56
	I	LuARF18	328-478	5.96	0	5.96	5.3	2.65	7.28	3.31	1.32	4.64	8.61	0.66	8.61	10.6	2.65	5.96	14.57	1.99	6.62	1.99	1.32
		LuARF19	411-784	6.42	0.8	6.15	4.01	4.01	5.88	3.21	4.01	4.28	8.02	1.87	6.15	7.75	6.15	4.01	11.76	6.68	5.35	1.87	1.6
		LuARF28	330-470	4.26	1.42	1.42	6.38	5.67	8.51	0.71	2.84	2.84	6.38	0.71	4.96	9.93	4.26	8.51	9.22	8.51	8.51	2.13	2.84
		LuARF29	421-792	6.45	0.81	6.18	4.84	4.84	5.91	3.23	5.38	4.3	7.53	1.61	5.38	8.87	5.65	4.03	10.75	7.53	4.03	1.61	1.08
		LuARF30	421-792	6.45	0.81	6.18	4.84	4.84	5.91	3.23	5.38	4.3	7.53	1.61	5.38	8.87	5.65	4.03	10.75	7.53	4.03	1.61	1.08

## Sheet: Table S6
Table S6. Synteny analysis of ARF genes in the genomes of L. usitatissimum and the other nine species.
Linum usitatissimum	Arabidopsis thaliana	Glycine max	Gossypium hirsutum	Medicago truncatula	Eucalyptus grandis	Vitis vinifera	Oryza sativa	Sorghum bicolor	Brachypodium distachyon
LuARF1	AT4G23980.1		Gohir.A02G099200.1	Medtr8g027440.1	Eucgr.D01764.1	VIT_215s0046g00290.2
			Gohir.D03G084700.1		Eucgr.E00888.1	VIT_202s0025g01740.1
LuARF3			Gohir.A05G158300.1			VIT_210s0003g00420.3
			Gohir.D05G160900.2
			Gohir.D06G135400.1
LuARF4	AT2G28350.1	Glyma.11G145500.1	Gohir.A03G033000.2	Medtr1g064430.2	Eucgr.G02838.1	VIT_213s0019g04380.1	LOC_Os10g33940.1	Sobic.001G217300.1	Bradi3g28950.1
		Glyma.12G076200.1	Gohir.A05G103800.1	Medtr1g094960.1	Eucgr.J00923.1	VIT_206s0004g02750.3
		Glyma.12G174100.1	Gohir.D03G135400.1	Medtr2g094570.1		VIT_208s0040g01810.1
		Glyma.13G325200.1	Gohir.D05G103600.1	Medtr4g058930.1
				Medtr7g101280.1
LuARF5		Glyma.10G053500.1	Gohir.A09G149200.1	Medtr1g064430.2	Eucgr.J00923.1	VIT_213s0019g04380.1
		Glyma.19G181900.2	Gohir.D09G145100.1	Medtr2g094570.1		VIT_206s0004g02750.3
				Medtr4g058930.1		VIT_208s0040g01810.1
				Medtr7g101280.1
LuARF6	AT1G19850.1	Glyma.14G217700.1	Gohir.A01G112300.1	Medtr1g024025.1		VIT_218s0001g13930.1
		Glyma.17G256500.1	Gohir.A05G187900.1
			Gohir.D01G099100.1
			Gohir.D05G190900.1
LuARF8	AT2G28350.1	Glyma.10G210600.1	Gohir.A10G205300.1	Medtr1g094960.1	Eucgr.G02838.1	VIT_213s0019g04380.1
			Gohir.D10G213600.1	Medtr2g094570.1		VIT_208s0040g01810.1
LuARF9		Glyma.05G221300.1		Medtr8g101360.1	Eucgr.C02178.1
		Glyma.08G027800.1
LuARF13	AT2G28350.1	Glyma.11G145500.1	Gohir.A03G033000.2	Medtr1g064430.2	Eucgr.G02838.1	VIT_213s0019g04380.1	LOC_Os10g33940.1	Sobic.001G217300.1	Bradi3g28950.1
		Glyma.12G076200.1	Gohir.A05G103800.1	Medtr1g094960.1	Eucgr.J00923.1	VIT_206s0004g02750.3	LOC_Os02g41800.1	Sobic.004G221400.1	Bradi3g49320.1
		Glyma.12G174100.1	Gohir.D03G135400.1	Medtr2g094570.1		VIT_208s0040g01810.1
		Glyma.13G325200.1	Gohir.D05G103600.1	Medtr4g058930.1
			Gohir.D09G145100.1	Medtr7g101280.1
LuARF14	AT4G23980.1		Gohir.A02G099200.1	Medtr8g027440.1	Eucgr.D01764.1	VIT_215s0046g00290.2
			Gohir.A11G025500.2		Eucgr.E00888.1	VIT_202s0025g01740.1
			Gohir.D03G084700.1
			Gohir.D11G025200.1
LuARF17		Glyma.05G221300.1		Medtr8g101360.1	Eucgr.C02178.1	VIT_211s0065g00310.1
		Glyma.08G027800.1
LuARF18	AT2G46530.3	Glyma.07G054800.1	Gohir.A07G136900.1	Medtr8g027440.1		VIT_215s0046g00290.2
	AT3G61830.1	Glyma.16G023600.4	Gohir.A11G097700.1
			Gohir.D07G142100.1
LuARF19		Glyma.03G208800.3	Gohir.A08G072100.1			VIT_207s0104g01230.2
			Gohir.A11G118100.1
			Gohir.D08G080300.1
			Gohir.D11G123000.1
LuARF24	AT5G62000.1	Glyma.04G200600.3	Gohir.A07G047300.1	Medtr8g100050.1	Eucgr.K02197.1	VIT_217s0000g00320.1			Bradi4g17410.6
		Glyma.05G200800.4	Gohir.A11G038500.2
		Glyma.06G164900.3	Gohir.D07G051500.1
		Glyma.08G008100.3	Gohir.D11G041800.1
			Gohir.D12G195600.1
LuARF25		Glyma.10G053500.1	Gohir.A09G149200.1	Medtr1g064430.2	Eucgr.J00923.1	VIT_213s0019g04380.1	LOC_Os02g41800.1	Sobic.006G149600.1	Bradi3g49320.1
		Glyma.13G140600.1	Gohir.D09G145100.1	Medtr1g094960.1		VIT_206s0004g02750.3	LOC_Os04g43910.1		Bradi5g15904.1
		Glyma.19G181900.2		Medtr2g094570.1		VIT_208s0040g01810.1
				Medtr4g058930.1
				Medtr7g101280.1
LuARF26	AT1G19850.1	Glyma.14G217700.1	Gohir.A01G112300.1	Medtr1g024025.1	Eucgr.F02090.1	VIT_218s0001g13930.1
		Glyma.17G256500.1	Gohir.A05G187900.1
			Gohir.D01G099100.1
			Gohir.D05G190900.1
LuARF27			Gohir.D06G135400.1	Medtr2g014770.1		VIT_210s0003g00420.3
LuARF29			Gohir.A11G118100.1			VIT_207s0104g01230.2
			Gohir.D11G123000.1

## Sheet: Table S7
Table S7. Analysis of specific cis-elements in LuARF promoters.
Cis-element	Typical sequence	Function	Gene name	Gene number
GARE-motif	TCTGTTG	Gibberellin responsive	LuARF1, LuARF3, LuARF4, LuARF7, LuARF9, LuARF10, LuARF11, LuARF12, LuARF13, LuARF17, LuARF18, LuARF21, LuARF22, LuARF23, LuARF28, LuARF32	16
TATC-box	TATCCCA		LuARF5, LuARF12, LuARF13, LuARF15, LuARF17, LuARF22	6
P-box	CCTTTTG		LuARF6, LuARF8, LuARF9, LuARF13, LuARF19, LuARF21, LuARF22, LuARF25, LuARF26, LuARF29, LuARF30, LuARF32, LuARF33	13
CGTCA-motif	CGTCA	MeJA responsive	LuARF1, LuARF2, LuARF3, LuARF4, LuARF5, LuARF6, LuARF7, LuARF8, LuARF9, LuARF10, LuARF11, LuARF12, LuARF13, LuARF14, LuARF15, LuARF16, LuARF17, LuARF18, LuARF19, LuARF23, LuARF24, LuARF25, LuARF26, LuARF27, LuARF28, LuARF29, LuARF30, LuARF31, LuARF32, LuARF33	30
TCA-element	CCATCTTTTT/TCAGAAGAGG	Salicylic acid responsive	LuARF1, LuARF2, LuARF4, LuARF5, LuARF6, LuARF7, LuARF8, LuARF10, LuARF13, LuARF14, LuARF15, LuARF16, LuARF18, LuARF21, LuARF24, LuARF25, LuARF26, LuARF31, LuARF32, LuARF33	20
SARE	TTCGACCATCTT		LuARF33	1
TGA-element	AACGAC	Auxin responsive	LuARF1, LuARF2, LuARF6, LuARF8, LuARF10, LuARF12, LuARF15, LuARF19, LuARF21, LuARF22	10
AuxRR-core	GGTCCAT		LuARF7, LuARF13, LuARF15, LuARF20	4
TGA-box	TGACGTAA		LuARF32	1
ABRE	AACCCGG/CACGTG/TACGGTC/ACGTG/CGTACGTGCA	Abscisic acid responsive	LuARF1, LuARF2, LuARF3, LuARF4, LuARF5, LuARF6, LuARF8, LuARF9, LuARF10, LuARF11, LuARF12, LuARF13, LuARF14, LuARF17, LuARF18, LuARF19, LuARF20, LuARF22, LuARF23, LuARF24, LuARF25, LuARF26, LuARF27, LuARF28, LuARF29, LuARF30, LuARF31, LuARF32, LuARF33	29
MBS	CAACTG	Drought inducibility	LuARF1, LuARF2, LuARF3, LuARF4, LuARF5, LuARF7, LuARF9, LuARF10, LuARF11, LuARF13, LuARF15, LuARF16, LuARF17, LuARF20, LuARF22, LuARF24, LuARF27	17
LTR	CCGAAA	Low temperature responsive	LuARF4, LuARF5, LuARF7, LuARF8, LuARF10, LuARF11, LuARF13, LuARF14, LuARF15, LuARF16, LuARF19, LuARF21, LuARF22, LuARF23, LuARF24, LuARF25, LuARF27, LuARF28, LuARF29, LuARF30, LuARF31	21
TC-rich repeats	ATTCTCTAAC	Defense and stress responsive	LuARF1, LuARF8, LuARF9, LuARF10, LuARF14, LuARF22, LuARF23, LuARF24, LuARF26, LuARF27, LuARF29, LuARF30, LuARF31, LuARF32	14

## Sheet: Table S8
Table S8. Correlation analysis between oil content and LuARF4/13 expression in seeds at different developmental stages.
Cultivar	5d	10d	15d	20d	25d	30d	40d	50d
Longya-14	0.823	1.000*	0.991	-0.919	0.431	-0.523	0.543	-0.98
Zhangya-2	-0.976	0.466	0.298	0.27	1.000*	0.326	.998*	0.838
Note: "*" indicates significant correlationat 0.05 level.

## Sheet: Table S9
Table S9. Sequences of primers for qRT-PCR.
Gene Name	Forward primer (5’-3’)	Reverse primer (5’-3’)
LuARF1/14	GCTTCTCATGCCGTTGGGACT	ACATCGCCATTTGGACTCTGC
LuARF2/12	GCTTTCCTTTGTCAGGGCTCG	CGCTGCTCATCTTAGGCACCAT
LuARF3/27	TTCTGTCGGGTGGTCGATGTCA	GATATGGCGGAACCTCCACTCG
LuARF4/13	TTATACAAGCAACAACAGCACCCT	CCACCGATAGTAAGCAAGCAAGA
LuARF5/25	ATTCAAGATGGCTTTCGAGACT	CAGCAGGAGTAGTAGTGTTGTGGT
LuARF6/26	CATTGCCGTCATCTGTTCTATC	CCCATTCAGTTTCTCCTCCTAA
LuARF7/16	TAGCGTCCACTCCTTCAAACTCTC	ATACCCATTTCCTGTGCCCTGT
LuARF8	ACCGCCGATTTCGCTCCTCCTA	CACTGAGAATCCGCCGCCGTTA
LuARF9/17	GTCAAGTAAGCCACAGCCAGAG	ACTGAGTCGCCTGCAATAAGC
LuARF10	AATCATCCAAATTAGGTTCGCAAT	GCGTTGCTGTTGATCATTATACACG
LuARF11/23	TTCCAGCCGTCACAGATTGTA	GACTGAGGTGGAGGATGTTGAG
LuARF15/20	AAGCGTGCATTCTCCAAACTTCT	AATATTTCGGAACCCAGGTTTCTT
LuARF18	AAGCTGTCTTATGGCGCTCCTTG	AGCATTGGTGTCGTTGCCAGTTAT
LuARF19/29/30	CCGAAGCAGTCACGGACGAAGT	CGCCAGAGGTTGTCGTGGATGT
LuARF21	ATGCCTCCAATCGGAAGTCT	CAGCTCTTCGAGGGACAGAAA
LuARF22	CAACAACAGAAGTTACCACAAGAGC	GTGAGATGAGACGGAGATGACACTA
LuARF24/31	CGAGCAAACCGAAGGTAGGAA	ACTCAACATTAAGCACGCGACAC
LuARF28	GAATTAGTTACGTGTTGGATCGCTT	GACATTACCAATGCTGCTAGTAAGATC
LuARF32/33	AGCAGCCTCTTCAGTATCAGCAGC	TTCCAAAGTTATTCGGACTATGTGCC
